# Supplementary material for: Metaplastic Barrett's oesophagus represents reversion to a developmental-like epithelial cell state
Source: Development. 2025 Nov 20;152(22):dev204735. doi: 10.1242/dev.204735 (PMC12669961; doi:10.1242/dev.204735)
Supplement: Table S1. Marker gene lists for oesophageal cell populations at developmental stages (from scRNA-seq). [file develop-152-204735-TableS1.xlsx]

## Sheet: Legend
Supplementary Table S1. Marker gene lists for developmental stages
Marker genes are shown for developmental satges at 7 (tab2), 9 (tab 3) and 15 weeks (tab4)
The top 200 differentially expressed genes in each cluster at each timepoint from snRNA-seq data are shown (log2 fold change relative to all other aggregated clusters) alongside adjusted P-values.

## Sheet: Week_7
	1_Foregut_epithelial_1				2_Foregut_epithelial_2				3_Neuronal				4_Primitive_foregut_epithelial				5_Neuronal/mesenchymal				6_Muscle				7_Enteric glial cells				8_Stromal
	Names	logfoldchanges	pvals_adj		Names	logfoldchanges	pvals_adj		names	logfoldchanges	pvals_adj		names	logfoldchanges	pvals_adj		names	logfoldchanges	pvals_adj		names	logfoldchanges	pvals_adj		names	logfoldchanges	pvals_adj		names	logfoldchanges	pvals_adj
	UNC13C	8.51246	2.48478e-144		MIR205HG	8.92525	2.88103e-156		KCNQ5	16.3926	1.70241e-197		TTC6	6.16065	3.41572e-46		NRXN1	13.5417	4.12318e-124		COL3A1	15.6027	3.07745e-78		ENOX1	7.4579	2.11769e-21		HSP90AB1	8.54327	8.39712e-37
	MAGI1	3.63362	2.5769e-140		PTPN14	6.2569	5.74216e-142		CNTNAP2	15.7065	9.80008e-191		PLCH1	6.02418	2.79642e-44		SLC35F1	13.1242	4.99529e-124		LDB2	13.9693	1.04876e-76		DLC1	6.76261	1.97331e-19		RPLP1	6.32913	3.40445e-36
	DCDC2	7.49116	5.91875e-133		LRP4	7.11158	1.55013e-96		SYT1	14.6839	1.75943e-189		RGS3	6.17745	1.13159e-43		SOX2.OT	15.0305	1.43766e-123		COL1A2	13.2903	1.68566e-73		NRXN1	7.87163	1.97331e-19		RPL37A	4.65407	5.31096e-36
	MECOM	5.73833	5.91875e-133		RMST	7.23284	3.14424e-94		ANK2	11.842	5.83349e-189		MECOM	4.67472	6.46137e-41		MDGA2	14.9319	3.4756e-122		MIR100HG	11.5797	1.19843e-72		CNTNAP2	7.9664	2.9129e-19		RPS2	6.25891	3.41916e-35
	HNF1A.AS1	7.30096	5.79771e-127		KRT19	5.07401	5.6656e-89		DPYSL3	12.0083	8.94743e-188		SMC4	6.06609	5.36209e-39		NKAIN3	13.7374	1.12501e-118		NFIA	10.2602	6.97172e-70		BNC2	7.95563	5.17715e-19		RPS29	6.78066	3.41916e-35
	PPM1H	6.92383	5.89795e-126		NUDT4	4.54169	5.15348e-85		FGF13	13.4417	3.42322e-183		LINC01572	5.34532	2.08749e-38		ZEB2	12.9309	5.4817e-118		CDH11	12.2877	6.39362e-67		KCNQ5	7.93509	1.00315e-18		ACTG1	6.52793	5.73117e-35
	PIK3C2G	7.17331	2.06988e-116		FGFR2	5.37851	2.11219e-83		DPYD	9.75184	7.1413e-182		MIR924HG	6.13872	1.05722e-36		ERBB4	12.6931	1.04141e-116		CACNB2	9.63911	1.6375e-64		CTNNA2	7.27986	1.07146e-18		PTMA	5.75379	1.83854e-34
	PARD3B	4.61778	2.7617e-104		AQP4.AS1	5.49388	8.61787e-78		CACNA2D1	11.8706	4.16019e-181		NSUN7	5.36348	2.50985e-36		COL25A1	13.0024	3.02348e-116		FOXP2	11.6093	1.98932e-63		ANK2	6.75686	1.6468e-18		RPS27A	6.21499	2.74594e-34
	TTC6	6.26344	2.66752e-103		SLC1A3	6.6191	1.04989e-74		CLASP2	5.31265	1.87704e-176		MIS18BP1	5.4317	3.57184e-36		ZNF536	12.8954	4.45886e-114		HPSE2	14.8524	1.22009e-62		CACNA2D1	6.36755	1.99463e-18		RPS19	6.98663	4.28053e-34
	ADCY2	6.19881	3.52904e-97		ELF3	5.16239	2.93523e-74		EML5	13.8635	1.27248e-174		CKAP5	5.17977	3.28202e-35		PTPRZ1	10.1217	3.97291e-112		ZFPM2	11.7433	4.10916e-61		NELL2	6.91555	2.34153e-18		RPS7	7.83852	5.19739e-34
	ZDHHC14	5.90277	1.27709e-90		BCAM	4.90765	4.23488e-70		UNC5C	14.203	6.10662e-174		ECT2	5.72333	3.49265e-35		DST	5.77324	1.53761e-111		COL1A1	12.0297	6.39502e-61		FGF13	6.92565	7.18121e-18		MT.CO1	10.0432	2.09561e-33
	GMDS	5.22174	5.1783e-86		CHST9	4.90863	4.95527e-62		ENOX1	12.7909	1.49358e-173		C21orf58	5.59168	1.62908e-34		PDE4B	13.3642	1.93546e-111		FBN2	9.28167	1.01281e-60		ATRNL1	6.40123	1.1441e-17		RPL30	7.40712	2.45606e-33
	SLC12A2	4.90935	4.72741e-85		PERP	4.59611	1.11561e-60		CTNNA2	14.5697	5.10293e-172		EXPH5	5.34505	1.84497e-34		PRKCA	9.66311	5.27299e-106		COL6A3	13.0593	1.14172e-59		NCOA7	6.01019	1.1441e-17		MT.CO2	10.4223	7.65306e-33
	COL27A1	5.20441	3.56028e-82		SAT1	4.47827	3.82108e-60		DLG2	9.75439	2.53362e-170		TOP2A	6.78467	5.33622e-34		SHISA9	12.9557	2.76151e-105		PCDH7	10.6553	3.76822e-59		LRRTM4	6.75399	1.74962e-17		FAU	7.74482	3.95286e-32
	AGR2	5.80394	1.00032e-80		LINC00511	4.56518	6.32054e-60		NBEA	7.66838	2.38591e-169		DIAPH3	6.12399	1.60798e-33		SORCS1	12.0526	5.46388e-105		PRKG1	5.96653	1.89411e-58		ADGRB3	8.08823	2.12807e-17		RPL27A	6.59908	4.27735e-32
	NTN1	3.62699	3.71327e-77		CERS6	3.0266	1.61955e-59		DMD	9.61708	3.86121e-166		DBF4	5.08187	3.91254e-33		STARD13	10.9116	1.95955e-102		COL5A2	11.0216	5.23681e-57		NCAM2	6.81904	2.22685e-17		RPS23	6.6124	4.27735e-32
	LRBA	2.87863	2.38471e-76		MEG8	2.33279	2.34123e-59		ATRNL1	12.3072	7.49743e-166		TMPO	4.87152	8.71015e-33		TMEM178B	11.6409	1.95955e-102		RBPMS	8.39904	1.23939e-56		SEMA6D	6.40038	7.56639e-17		MT.ATP6	10.3785	1.36081e-31
	ARHGAP8	5.26137	7.31385e-76		KIAA1217	4.22797	1.06359e-56		SEMA6D	11.2675	1.54518e-163		LINC01091	5.45655	1.43077e-32		CELF2	10.0342	3.88407e-101		SLC24A3	10.7028	1.02712e-55		RBMS3	8.51446	9.22472e-17		RPS18	6.75056	1.38149e-31
	SEMA3D	5.31956	7.50171e-76		MSI2	2.54477	5.05677e-55		AUTS2	3.43709	3.40104e-163		HNF1A.AS1	5.3747	1.43077e-32		CDH19	13.4024	3.61815e-99		TMTC2	7.29198	2.11969e-55		ALK	6.75115	1.10809e-16		RPL11	5.74202	1.82856e-31
	SLC38A11	6.04777	1.41242e-75		CERNA2	5.98696	4.1072e-53		MAPK10	7.05854	1.8637e-162		ATAD2	5.3496	1.65234e-32		RBMS3	12.051	6.31226e-97		SLIT2	10.4798	5.5136e-54		LSAMP	7.9607	1.17294e-16		RPL23A	5.26516	1.91174e-31
	GATA6.AS1	5.83048	1.42752e-72		PARD3	1.70406	6.7753e-52		DPP6	14.0668	2.54033e-156		PPM1H	5.35726	1.65234e-32		ADGRG6	10.8031	2.89332e-96		FBN1	11.2011	2.9739e-51		TMEM178B	6.48103	1.92116e-16		MT.CO3	9.26164	2.4068e-31
	COBLL1	5.10194	8.57076e-71		ALCAM	4.10571	7.49245e-52		KIF21A	8.62067	6.43182e-155		WWOX	3.57439	1.65234e-32		PCDH9	11.8293	1.12606e-94		IL1RAPL1	8.24199	7.02049e-51		SYT1	6.57421	6.53205e-16		RPS21	8.58007	2.4068e-31
	CARMIL1	4.26519	2.13521e-70		ANXA1	5.38541	8.91472e-52		NCAM1	6.19415	1.35272e-153		ATAD5	4.95365	5.82391e-31		TENM3	7.82101	1.61163e-94		COL6A2	8.70159	7.05604e-50		SLC8A1	6.51415	6.68537e-16		RPL41	4.46461	4.39283e-31
	PLA2G2A	5.90515	4.70489e-69		SERINC5	3.73802	1.22063e-49		SLIT3	12.1491	4.33107e-153		CDC25C	6.29535	8.29431e-31		ADGRB3	12.0839	4.03545e-93		FN1	10.5187	4.76892e-49		NRG1	6.40969	6.68537e-16		RPL35A	7.05639	5.90941e-31
	TOX3	4.71168	1.84952e-68		UTRN	3.65069	1.77544e-48		NELL2	11.8034	1.36908e-150		SLC12A2	4.18043	9.73342e-31		SNTB1	9.41102	9.43554e-93		PDGFRA	13.1386	8.38361e-49		ZNF536	6.82869	6.90452e-16		RPS4X	6.51598	5.97547e-31
	PHACTR2	4.73372	6.99775e-68		LRP4.AS1	5.59707	3.07142e-48		MEIS1	6.70256	1.91568e-150		ANLN	5.79136	1.08685e-30		FBXL7	10.8797	9.19495e-92		CALD1	7.0478	3.80795e-48		RBMS3.AS2	5.85587	6.90452e-16		RPS3	5.94649	6.07574e-31
	FOXP1	2.31273	3.12831e-66		DLK1	5.08371	3.76026e-48		RBMS3	12.4123	5.56933e-149		CADPS2	4.88035	2.01407e-30		AC068308.1	11.8587	3.70376e-91		MEIS1	5.75645	4.3019e-47		XKR4	5.85658	1.01661e-15		AC105402.3	8.69575	1.05228e-30
	FAM149A	5.01223	6.79022e-65		CLDN4	4.06754	4.72782e-48		BICD1	8.62204	1.91969e-148		BRIP1	5.35397	2.01407e-30		GFRA1	9.55671	4.09273e-91		ZNF385D	10.5299	9.03986e-47		RYR2	5.96538	1.01661e-15		ACTB	6.75089	1.4152e-30
	NEBL	5.54162	6.97746e-65		CSMD1	5.55235	4.80551e-48		SLC8A1	12.1835	3.37729e-144		KIF11	5.77831	9.64845e-30		U91319.1	11.712	1.84934e-90		COLEC12	11.4207	1.37162e-46		GRM8	5.83953	1.09978e-15		RPL36A	6.81194	1.85074e-30
	LLGL2	5.09745	9.49998e-64		LGR4	3.57111	2.05626e-47		NCOA7	10.8249	1.22719e-143		ESRP1	5.01276	1.59708e-29		GULP1	9.7614	3.2354e-89		GHR	10.3889	1.42249e-46		ZNF804A	6.33615	2.40247e-15		MT.CYB	9.91651	2.12444e-30
	CAMK2D	4.03543	1.27645e-63		CNTN4	4.42096	3.01951e-47		MAP2	10.5426	1.32488e-142		CENPF	5.82398	4.73417e-29		NFIA	9.51325	4.0707e-89		DLC1	9.43211	1.51228e-46		DMD	5.62781	2.5606e-15		RPS6	5.4497	3.31173e-30
	MYO10	4.55514	3.69191e-62		MLLT3	3.76744	4.50116e-47		AKAP6	11.4839	1.01152e-140		BUB1B	5.61002	6.05901e-29		HAND2	10.5232	4.91854e-87		MCC	9.0707	1.19517e-45		ZEB1	6.02237	2.9107e-15		TMSB4X	5.43884	3.7441e-30
	PLEKHA5	2.28964	8.14039e-62		FRMD4B	4.22475	3.28555e-46		ZNF804A	11.9551	2.31959e-139		CCDC18	5.01474	7.91219e-29		AC125613.1	11.3439	2.38221e-86		FBXL7	9.45652	1.71271e-45		AKAP12	5.82401	3.2393e-15		RPLP2	6.51593	3.79394e-30
	SHANK2	4.95462	1.56111e-61		EIF1	2.96416	8.88864e-46		ADGRL3	10.0873	6.28347e-137		ARHGAP11B	5.78758	1.14821e-28		PCSK5	10.5119	1.04581e-84		SGCD	10.0987	2.8262e-45		MAP1B	5.71197	4.18965e-15		RPS8	5.25261	5.55714e-30
	PLEKHA7	4.72639	2.71145e-61		RND3	4.04556	3.55031e-43		LSAMP	11.0496	2.02307e-133		MELK	5.73551	1.67251e-28		LSAMP	11.0368	3.49378e-84		COL23A1	11.5773	3.09958e-45		RALYL	5.95892	4.18965e-15		RPS9	6.79968	5.67806e-30
	CADPS2	4.9295	3.80979e-61		MEG3	1.49145	5.23003e-43		GARNL3	8.26205	1.36946e-132		KIF23	6.16953	2.57699e-28		ADGRL3	9.92617	1.23368e-83		ROR2	8.4221	1.18404e-44		DPP6	6.37056	5.95835e-15		RPL34	6.20695	7.91998e-30
	AC105916.1	4.9441	1.20114e-60		RAB11FIP1	3.92113	7.23716e-43		DCLK1	11.4459	2.80423e-132		WEE1	4.80499	3.36706e-28		GRIK3	10.3679	1.08013e-82		PDE3A	9.02777	1.8751e-44		LINC00632	5.49444	8.30196e-15		GAPDH	7.58777	8.02612e-30
	HIF3A	4.09151	9.21284e-60		ELF1	3.50868	1.81052e-41		TCF4	3.5084	6.57882e-132		GMDS.DT	4.45881	3.95478e-28		GAS7	10.3907	5.21264e-82		TRPS1	6.10482	1.22728e-43		CHRNA7	5.85669	9.89591e-15		EEF1G	7.71092	1.09992e-29
	EPCAM	4.81258	2.08767e-58		PLEKHA5	2.03778	1.01709e-40		NCAM2	11.5118	1.12225e-131		NUSAP1	5.62866	6.18535e-28		AC099792.1	12.0583	5.21264e-82		ITPR1	9.25172	1.75713e-43		ADGRL3	6.58835	1.20405e-14		RPL9	7.1303	3.13611e-29
	LARP4B	3.47633	3.37509e-58		NEBL	4.55472	1.83099e-40		RYR2	11.7296	3.1726e-131		NDC80	6.02399	6.97851e-28		AOPEP	3.95538	1.02032e-80		PDZRN3	8.95837	3.37084e-43		ZEB2	5.86957	1.25858e-14		RPL39	6.68097	3.81092e-29
	UMAD1	4.42062	2.86525e-57		PDLIM1	4.24032	2.33917e-40		MAP1B	10.1269	8.55929e-130		LINC00261	5.02509	1.03687e-27		HSPA1A	10.0367	1.24097e-79		SPARCL1	10.8647	7.89593e-43		DPYSL3	5.64327	1.33761e-14		MTRNR2L12	9.62636	4.15703e-29
	PTPRD	4.43626	5.88182e-56		MALT1	3.78357	1.99532e-39		ALK	11.6524	1.02257e-129		FGFR1OP	4.73965	1.41656e-27		PPFIBP1	5.57076	1.40447e-79		TTC28	5.38116	2.33271e-42		CDH2	5.49487	1.57579e-14		RPL37	4.42821	6.11365e-29
	DAPK1	3.95228	1.76292e-55		MUC16	5.14321	4.89471e-39		MIR137HG	11.5685	2.00274e-129		MYO10	4.62409	1.41656e-27		ST3GAL6	9.51146	1.93565e-79		COL5A1	8.44015	9.12395e-42		AC092691.1	5.57491	1.68317e-14		NPM1	6.28786	6.39517e-29
	ATP11B	3.3216	2.81714e-54		MCTP2	4.20142	5.97009e-39		AC114316.1	13.1027	8.89466e-129		CEP70	4.7021	1.54302e-27		DNAJC1	7.28267	2.36995e-79		CACNA1C	8.82817	1.52612e-40		AC109466.1	5.86357	1.68317e-14		RPL8	7.43054	6.50008e-29
	AC019197.1	4.82906	6.17564e-53		GRHL2	4.06013	1.70376e-38		CADM2	11.256	1.08075e-128		SLC38A11	4.99302	2.11391e-27		ROBO2	10.699	2.97235e-79		MEIS2	4.70743	1.68136e-40		TENM2	5.83208	1.76087e-14		RPL3	5.23142	8.06206e-29
	CXADR	4.18712	4.22108e-52		AL589693.1	4.76026	2.50896e-38		CHRNA7	12.229	1.26309e-127		PRELID2	4.57492	2.97414e-27		NLGN1	9.87247	9.76595e-78		LAMB1	7.05417	4.16589e-40		SLIT3	5.83096	2.31912e-14		MT.ND1	9.85365	8.66131e-29
	LINC00261	4.79648	7.92196e-52		CADPS2	4.65568	2.5321e-38		MYT1L	11.8969	9.64349e-126		KIAA1217	3.87736	3.47762e-27		LINC01748	11.4516	7.8025e-77		EMILIN1	9.90469	4.21462e-40		SOX2.OT	6.28875	3.37745e-14		RPL35	6.04003	1.15381e-28
	KIAA1217	4.295	2.2753e-51		THSD4	4.27146	4.77613e-37		GRK3	8.9378	7.64206e-125		AC011447.3	4.70669	3.60524e-27		PCDH17	10.2447	1.23005e-76		RUNX1T1	8.7628	3.78659e-38		AKAP6	5.47963	3.45312e-14		GSTP1	7.90885	1.15381e-28
	CHKA	4.08115	1.57833e-48		MAP3K5	3.85472	4.99478e-37		CADM1	4.98572	1.22386e-123		PRC1	5.20348	3.60524e-27		MAPRE2	7.54177	3.66546e-75		TSHZ2	3.60946	2.20308e-37		AC105389.3	5.74637	5.06378e-14		TMSB10	5.42211	1.80026e-28
	SOX5	2.5764	1.60281e-48		SDK1	3.06858	6.85289e-37		CCDC171	7.3678	7.44954e-123		HNF4G	4.90805	3.60524e-27		PTEN	5.2018	2.86306e-74		AL133346.1	9.33925	3.57742e-37		SYNPO2	5.31724	2.04091e-13		RPLP0	6.60379	1.80026e-28
	PRELID2	4.27861	3.56302e-48		PKP4	3.24881	7.47125e-37		TUBA1A	8.81042	1.27264e-122		PIK3C2G	5.02269	4.51562e-27		TOX	8.2802	4.55363e-74		CARMN	12.0376	6.55992e-37		FBXL7	5.97717	2.3325e-13		MT.ND4	10.1652	1.82972e-28
	HNF4G	4.61477	9.38566e-48		GPC3	3.75231	5.56835e-36		CCDC88A	8.8496	6.99374e-121		DCDC2	5.22806	6.6486e-27		PTPRJ	6.73546	5.26904e-74		ITGA8	11.0121	1.34162e-36		CADM2	5.53753	2.3325e-13		RPL29	7.3822	2.46426e-28
	RALGAPA2	3.28954	1.1383e-47		C3orf52	3.97538	8.02681e-36		AKT3	8.13097	3.90567e-120		DLGAP5	5.98055	1.95487e-26		AKT3	8.09427	6.59222e-74		ELN	10.3184	2.84198e-36		RUNX1T1	5.58055	2.3325e-13		H3F3A	5.46016	3.17342e-28
	GRB14	4.48656	1.18944e-47		TACSTD2	3.64017	5.86842e-35		SRRM4	11.0157	1.12605e-119		UNC5D	5.20723	2.37549e-26		QKI	5.36072	9.08431e-73		NR2F2.AS1	7.07552	3.13277e-36		UNC5C	5.84192	3.92357e-13		RPL13	4.71396	3.41019e-28
	PATJ	3.96265	3.21099e-47		ETS2	4.14741	7.03423e-35		KALRN	6.89845	2.59514e-119		KIFC1	5.76429	2.62065e-26		ITGA4	11.1374	4.51803e-70		PBX1	2.98402	4.3198e-36		FAM155A	5.72586	4.59175e-13		RPS11	5.96652	3.92e-28
	GMDS.DT	3.94995	4.83865e-47		AC245187.2	3.87469	1.65209e-34		DLGAP2	11.8418	3.52037e-119		TPD52	4.8807	2.62065e-26		CDH6	9.30567	6.66482e-70		BICC1	7.08098	4.95757e-36		SLC8A1.AS1	5.06393	5.00318e-13		RPS14	5.80873	4.01256e-28
	PLCH1	4.4395	1.14085e-46		STK39	2.90839	1.70669e-34		DNM3	9.21905	1.00571e-118		PHACTR2	4.3965	3.11756e-26		SGCD	10.1258	2.05722e-69		ARHGAP6	9.05594	5.7305e-36		MAGI2	5.38582	5.06949e-13		RPL28	5.72471	7.9603e-28
	TPD52	4.25512	1.46983e-46		UST	3.54004	1.72351e-34		MIAT	10.9891	4.34263e-117		CENPE	5.91238	3.53487e-26		MAP4K4	5.27329	5.57461e-69		PRICKLE1	9.82501	2.26244e-35		AC114316.1	5.77866	5.62461e-13		RPS15A	5.6237	8.44787e-28
	IGFBP2	3.45035	2.90871e-46		YBX3	3.57134	2.30848e-34		DOCK4	6.77481	3.24816e-115		KIF18B	6.15174	3.61903e-26		NLGN4X	9.35046	1.23938e-68		BNC2	9.70211	1.13468e-34		AKT3	5.71723	5.65919e-13		RPL19	5.62531	9.86101e-28
	CAMKMT	3.92886	1.31913e-45		SVIL	2.93786	2.03081e-33		ADGRB3	11.1057	9.66749e-115		KIF14	6.11262	4.1445e-26		RFTN2	10.2638	5.63764e-68		KIF26B	8.16568	6.14142e-34		EML5	5.47712	6.04488e-13		TUBA1B	8.19192	1.46494e-27
	ARHGEF28	4.46872	3.71513e-44		PBX1	1.88684	3.38485e-33		FMN2	10.0103	7.34732e-114		BUB1	5.97093	4.53985e-26		CHD7	4.64709	2.95182e-67		SORBS1	7.73646	1.1152e-33		DCLK1	5.0176	6.30373e-13		EEF1A1	4.11378	1.46494e-27
	ETNK1	2.49605	6.32735e-44		RAC1	3.02959	2.2182e-32		SGIP1	10.8058	6.58523e-112		POLQ	5.4405	4.72535e-26		ADAM12	10.1442	3.99227e-67		SFMBT2	8.27224	3.99763e-33		CADPS	5.03297	7.711e-13		TPT1	5.60863	2.21765e-27
	SH3RF2	4.42669	6.36229e-44		AC104365.1	3.84399	5.08021e-32		BNC2	10.5375	1.76969e-111		XPO1	2.29188	5.23786e-26		RBMS3.AS2	9.15152	1.57667e-64		ZFPM2.AS1	8.9126	9.42915e-32		STMN2	4.89319	7.88765e-13		RPS28	5.90628	2.36713e-27
	ELL2	4.14387	9.98494e-44		SIM2	3.44156	1.32605e-31		RIMBP2	10.2707	9.58117e-110		UNC13C	4.98644	7.51134e-26		DOCK10	9.1955	7.4042e-63		PBX3	7.40801	1.64675e-31		MIR100HG	5.03506	8.38786e-13		RPL13A	4.64693	3.75105e-27
	RREB1	3.8619	3.02633e-43		GLIS3	4.10672	1.96315e-31		PCLO	7.23628	1.32577e-109		EZH2	4.37618	8.42194e-26		HAND2.AS1	8.81062	1.00923e-62		LDLRAD4	7.91991	1.76284e-31		PLD5	5.03288	1.06698e-12		HSP90AA1	6.74965	4.68565e-27
	RBM47	4.19281	1.204e-42		PATJ	3.29111	3.15947e-30		ZNF536	10.6935	9.8739e-109		CRNDE	4.85034	9.12122e-26		ADGRV1	6.10134	1.00923e-62		PLXDC2	5.9317	2.51221e-31		TUBA1A	5.48409	1.38212e-12		EEF2	7.9163	7.58611e-27
	PRDM16	4.15813	1.34897e-42		MACC1	3.36461	6.04613e-30		GABRB3	10.1108	6.06267e-107		LINC01515	4.78477	9.99353e-26		GPM6B	7.70688	2.54019e-62		COL4A2	7.43405	3.18018e-31		PDZRN3	5.28852	1.57086e-12		MDK	4.88665	7.92412e-27
	GPR39	4.28542	1.55912e-42		ASCC3	2.83529	1.36866e-29		KIAA1211	5.91358	9.10105e-107		FANCI	4.71601	1.59408e-25		COL5A2	9.37377	2.73167e-62		TGFBR3	7.48787	5.60113e-31		CHL1	4.85192	2.51236e-12		RPS13	7.574	1.21614e-26
	DEPTOR	4.38237	2.28995e-42		CFTR	3.68679	2.06254e-29		GAB2	7.68618	2.32475e-106		TPX2	5.53575	2.09046e-25		ALK	10.0309	9.80344e-62		MDFIC	7.93232	6.79936e-31		FMN2	4.86963	2.61114e-12		RPS24	4.53423	1.22355e-26
	GRHL2	4.4456	2.28995e-42		KLF5	3.08633	1.13783e-28		FRMD4A	7.51984	9.2432e-105		LRBA	2.40931	2.20621e-25		MAP4K5	4.55973	1.92087e-61		ZEB1	7.85596	8.64653e-31		SPIRE1	4.61389	3.03889e-12		RPL7A	5.55493	1.25114e-26
	PKHD1	4.48935	3.1207e-42		ANXA2	2.89208	1.54195e-28		DSCAM	11.3011	9.12699e-103		DIAPH2	4.44426	2.54253e-25		MVB12B	6.83615	1.43954e-60		NFIB	4.43764	2.77517e-30		ST6GALNAC3	5.38902	4.36702e-12		RPS27	3.43862	1.61897e-26
	DIAPH2	3.89706	8.82425e-42		TMPRSS4	3.18623	1.61858e-28		PHACTR1	8.82936	1.49495e-102		ARHGAP8	4.66397	2.88216e-25		VIM	7.87698	3.50803e-60		GLI3	6.02866	9.63082e-30		PHACTR1	4.94337	6.13058e-12		MIF	8.31984	2.12596e-26
	LYPD6B	4.26421	2.35116e-41		NRXN3	3.33353	5.0131e-28		CELF3	10.5026	2.77405e-102		PLEKHA7	4.7103	4.099e-25		IL1RAPL1	7.83055	4.2412e-60		NR2F1.AS1	8.62994	1.13394e-29		DOCK10	5.03544	6.91862e-12		RPS5	7.2806	2.30615e-26
	NR2F2.AS1	4.41538	2.3797e-40		ZNRF3	2.7963	2.04039e-27		TNPO1	5.20615	8.81127e-102		NCAPG	5.71622	4.23698e-25		TRHDE	9.61815	9.72517e-60		BOC	8.56085	1.14238e-29		CHRM2	4.9894	7.4749e-12		TUBB	8.08581	3.9645e-26
	RGL3	4.03174	6.84629e-40		PTPRZ1	3.82839	2.08053e-27		NRG1	11.0755	9.31126e-101		NUF2	5.2796	1.08087e-24		GRID2	10.3407	1.06206e-59		COL4A1	7.9806	1.83583e-29		APBA1	4.7801	8.02192e-12		SNHG29	6.11912	1.11041e-25
	FUT8	3.31906	9.24425e-40		AC091078.1	3.55065	2.56527e-27		ASTN2	6.96082	1.28125e-100		KIF18A	5.47598	1.13507e-24		PLCB4	6.00578	3.20582e-59		PLSCR4	7.58857	1.93889e-29		DLGAP2	5.15051	9.48019e-12		RPL36	6.52244	2.52619e-25
	TENM4	3.05483	2.07379e-38		C11orf49	2.36972	4.95669e-27		KIF1B	4.36953	2.31733e-100		CEP128	4.6142	1.14e-24		ZFHX4	8.27969	2.4482e-58		ITGA9	6.6143	3.00851e-29		SLC5A7	5.23766	1.11567e-11		RPS16	6.64481	3.12765e-25
	SAMD12	3.92501	8.21369e-38		MPP7	3.20488	5.14997e-27		KIF5C	9.51047	2.61765e-100		KNL1	5.56829	1.28531e-24		PDE7B	8.45546	1.05887e-57		PDGFRB	9.29338	4.55498e-29		EPHA7	4.67621	1.24007e-11		HNRNPA1	5.12267	3.65991e-25
	USP53	3.70402	3.37452e-37		ZFAS1	2.17873	5.75678e-27		SYNPO2	10.261	2.59161e-99		CHEK2	4.64131	1.28531e-24		MAP3K1	6.89368	1.13027e-56		FRMD4A	6.28449	7.47973e-29		MYT1L	4.8593	1.24007e-11		RPL5	4.32433	4.8593e-25
	SYT17	3.79565	5.3236e-37		NAALADL2	2.84942	2.16742e-26		NRXN1	10.391	1.7294e-98		MYO5C	4.61703	1.32066e-24		RALYL	9.40867	1.20335e-56		SLIT3	7.98411	8.0125e-29		DNM3	4.81598	1.6752e-11		RACK1	5.40442	1.01448e-24
	CLIC6	3.98938	8.58908e-37		CTNND1	1.53385	4.96366e-26		ARHGEF28	5.4013	3.90185e-98		ATL2	4.44799	1.45587e-24		CADM1	4.44674	1.58083e-56		MIR99AHG	5.68604	8.71776e-29		GAB2	5.12237	1.70006e-11		RPS10	6.04718	1.02389e-24
	ARID5B	3.70046	3.00045e-36		GLUD1	2.99836	6.14223e-26		AP003086.1	7.78801	2.87281e-96		DDAH1	4.55796	2.11121e-24		PLCB1	5.81522	4.47499e-56		ARHGAP28	7.83476	1.51664e-28		KIF5C	4.63351	2.25341e-11		RPS15	5.79853	1.41904e-24
	GATA6	3.92888	7.01647e-36		NECTIN1	4.14401	6.50682e-26		FRY	9.16962	4.34739e-96		CDCA2	6.05465	2.7537e-24		WWTR1	8.45028	5.54468e-56		IL1RAPL2	9.97167	3.06576e-28		AFF3	4.90126	2.50952e-11		RPL10A	4.67912	1.46218e-24
	CD2AP	3.36236	1.70544e-35		SUSD6	3.08476	1.12045e-25		XKR4	9.40291	4.86125e-96		TTK	5.55779	3.01943e-24		TTC28	5.18292	1.17294e-55		PRDM6	10.5163	3.14406e-28		MTSS1	4.56202	3.13225e-11		RPL10	3.62629	2.86884e-24
	AC245187.2	4.27947	7.53166e-35		NTN1	2.79366	1.2801e-25		DST	4.14503	4.98508e-96		KIF15	5.33759	3.1558e-24		PDZRN3	8.26665	4.10476e-55		EFNA5	4.2489	3.42964e-28		AC008415.1	4.97469	3.28613e-11		RPL18A	5.87517	2.96787e-23
	DLGAP1	3.88175	9.19932e-35		ARHGAP26	2.83701	1.2801e-25		AC109466.1	10.9088	3.21458e-95		GRHL2	4.86543	3.76891e-24		HS6ST2	6.79628	7.45535e-55		CDH8	9.74138	3.71971e-28		SNAP91	4.74486	3.60694e-11		RPL14	5.39177	3.57229e-23
	ATP8B1	3.71636	9.12868e-34		WDR26	2.76884	1.43098e-25		UNC79	8.62959	4.72477e-95		TTF2	4.58168	4.45095e-24		FRMD5	7.06359	7.77401e-55		RARB	6.78304	6.24199e-28		DCC	4.76605	3.62288e-11		CLIC1	7.5831	3.69764e-23
	RRBP1	3.51583	1.05002e-33		AC004594.1	3.17577	3.1355e-25		CLASP1	3.30938	1.54273e-94		STIL	5.3795	4.68724e-24		MIR503HG	8.39843	3.56672e-52		PLAT	8.46603	9.16695e-28		NELL1	5.20824	4.4707e-11		RPS25	5.28368	3.69764e-23
	VAV3	4.18345	1.37688e-33		FRAS1	2.92011	6.7817e-25		CELF4	9.15851	1.88316e-94		SIM2	4.76101	5.36221e-24		ADAM23	8.45386	5.24276e-52		SLC8A1	8.17137	1.02167e-27		ELAVL4	4.60398	4.59758e-11		CD81	6.57769	5.24681e-23
	CLDN18	4.35689	2.09756e-33		TACC2	2.72382	2.81087e-24		LINC00632	8.95781	3.95664e-94		CIT	5.02746	5.46149e-24		BNC2	9.60801	1.99061e-51		TMEM132C	8.8999	2.7764e-27		MIR137HG	4.67657	4.91543e-11		EEF1B2	7.09423	5.98325e-23
	SPIDR	2.76456	2.67404e-33		RAD51B	2.72211	4.74338e-24		ZNF704	4.96583	5.38158e-94		RBM47	4.98698	7.59859e-24		MEF2C	8.94507	3.81194e-51		DDR2	7.31047	5.0907e-27		SORCS1	5.08492	5.00883e-11		RPS12	5.10534	7.79073e-23
	MOB3B	3.53167	4.27638e-33		ANXA3	2.91761	8.34479e-24		CADPS	9.71398	6.24258e-94		GRB14	4.67789	8.18488e-24		THSD7A	8.12578	5.3215e-51		SIPA1L2	6.73379	7.24183e-27		DLG2	5.37471	6.11826e-11		MT.ND3	8.98281	8.09335e-23
	SPINK1	4.31411	1.06623e-32		MAML2	2.58581	1.2039e-23		ELAVL4	9.5716	2.9546e-93		C12orf75	4.4712	9.1453e-24		RUNX1T1	8.27685	2.54912e-50		GLI2	8.28659	7.62143e-27		VIM	4.5888	6.19192e-11		FLNA	7.1387	1.74701e-22
	ATP13A3	3.1685	1.31192e-32		CYP51A1	2.64447	1.36605e-23		SRRM3	9.83864	3.82823e-93		MID1	4.59571	1.07641e-23		PCSK2	8.3694	9.95669e-50		BCHE	7.32133	7.83259e-27		MMP16	4.79718	6.80385e-11		RPL18	5.4706	2.15513e-22
	TAF1D	2.59923	1.53774e-32		SHANK2	3.35538	1.61122e-23		LINGO2	6.50627	4.46694e-93		IQGAP3	5.61196	1.13236e-23		INSC	9.74521	7.00291e-49		FLRT2	8.84263	9.06943e-27		TNIK	4.78936	9.603e-11		RPL26	5.00542	2.21651e-22
	WWOX	3.10064	2.71417e-32		ATP9A	2.2003	1.72106e-23		GPR137C	7.49176	6.48301e-93		CKAP2	4.61802	1.17726e-23		ROR1	4.92212	8.4761e-48		FGFR1	6.51778	2.23264e-26		MAP2	4.77564	1.11439e-10		RPSA	5.21576	2.32316e-22
	PLEKHG1	3.70659	2.98675e-32		PRKCH	3.86932	2.97939e-23		NRSN1	10.1914	2.68144e-92		MNX1	4.48552	1.32988e-23		ANKRD50	7.43751	5.18035e-47		PPP1R12A	3.81747	6.74916e-26		NLGN4X	4.68064	1.14789e-10		HMGB1	3.8519	5.2857e-22
	LARGE1	2.37437	6.82918e-32		TBC1D8	2.65066	3.15389e-23		SLC5A7	11.1164	2.87566e-92		ARHGAP11A	5.58017	1.35168e-23		EYA1	8.17833	7.56701e-47		FHL1	7.69375	1.3499e-25		MPPED2	4.44242	1.15884e-10		ZFP36L2	6.95779	5.75077e-22
	FHIT	3.19269	8.17803e-32		LPP	2.16451	9.45613e-23		TMEM178B	9.17614	3.87327e-92		HMGN2	4.3915	1.56917e-23		RNF130	5.19031	1.21386e-46		ZFHX4	6.65813	3.73645e-25		HAND2.AS1	4.81994	1.19387e-10		HES1	5.72884	5.944e-22
	ARHGAP18	3.56981	6.06107e-31		FOS	2.98025	1.12533e-22		MAML3	3.47576	5.32758e-92		FAM111A	4.34589	1.81814e-23		RNF150	5.08794	1.68683e-46		AC012409.2	6.10825	5.42829e-25		HOXD3	4.36087	1.45448e-10		SSR4	6.88662	6.40397e-22
	FARP1	2.94969	6.06107e-31		CARMIL1	3.20744	1.66378e-22		ERC2	7.85601	1.05492e-91		AURKB	5.4562	2.2875e-23		AUTS2	2.20756	6.82381e-46		PTN	7.3161	8.38318e-25		AL391807.1	4.44014	1.46531e-10		CST3	6.94066	7.24096e-22
	PDCD4	2.71722	7.26612e-31		IER2	2.55243	2.16756e-22		LRRTM4	9.58535	2.02842e-90		SASS6	4.40952	2.91351e-23		LRRTM4	8.51765	9.55546e-46		RORA	2.59543	9.44324e-25		GABRB3	4.54485	1.494e-10		FTH1	4.63553	9.88216e-22
	LINC01515	3.67121	2.12403e-30		SOX6	2.91363	2.24462e-22		RAPGEF6	4.95324	1.32081e-89		PLA2G2A	4.64334	4.36657e-23		HMGA2	5.56274	3.96645e-45		LAMA4	7.50526	1.20585e-24		XYLT1	4.61827	1.54791e-10		RPL32	4.51222	1.1644e-21
	MUC1	3.64011	3.55395e-30		NDFIP2	2.91116	2.37332e-22		AKAP12	8.28274	1.79151e-89		PATJ	3.92471	4.94594e-23		NELL2	8.17919	1.13348e-44		ADCY5	8.23763	2.58485e-24		SLC35F1	4.63062	1.60094e-10		RPL7	6.31617	1.58322e-21
	CELSR1	3.5316	6.83064e-30		SH3RF1	2.86713	2.93465e-22		RALYL	9.53351	4.53034e-89		NCAPD2	4.49005	5.73936e-23		EGFLAM	9.29689	3.35765e-44		PTPRD	4.64221	2.8355e-24		SHISA9	4.91794	1.94089e-10		RPL15	5.46198	1.77634e-21
	TMPRSS2	3.95377	8.47027e-30		CMIP	2.05284	3.77885e-22		ZEB1	8.56594	8.00145e-89		CENPK	4.47258	6.54953e-23		KHDRBS3	7.74166	4.57217e-44		LAMA2	8.17064	4.69941e-24		SRRM4	4.43373	2.08443e-10		KRT8	6.63988	2.36299e-21
	UNC5D	4.00516	2.48329e-29		DOCK1	2.72968	5.43061e-22		KAZN	6.1503	1.49681e-88		ASPM	5.21249	7.42664e-23		BCL2	7.24849	1.46174e-43		LRP1B	7.0267	5.82373e-24		DPYD	4.77562	2.27531e-10		TXNIP	5.91244	2.66311e-21
	CD47	2.92512	6.41603e-29		CD2AP	2.79213	8.90174e-22		DCC	9.94836	3.02639e-88		SNX5	4.71045	8.09525e-23		MOXD1	7.53194	3.67139e-43		KCNT2	5.86692	5.96887e-24		MDGA2	5.14503	2.45444e-10		NDUFA13	6.01021	4.86521e-21
	CD63	3.09764	6.72518e-29		ATP2C2	3.10701	1.91031e-21		AOPEP	3.17084	3.91341e-88		NSD2	4.23169	8.82407e-23		MEGF10	8.99102	1.20705e-42		CHRM3	5.77909	6.30925e-24		MIAT	4.46593	3.05576e-10		IGFBP2	4.97484	5.38842e-21
	C12orf75	3.54829	1.04332e-28		IKZF2	2.81135	5.19599e-21		PLD5	9.70965	6.36133e-88		RALGAPA2	3.41899	9.87555e-23		SASH1	4.50055	2.43714e-42		EML4	3.70023	1.07282e-23		UNC79	4.43667	3.17596e-10		CD63	5.62483	6.35082e-21
	YAP1	3.31117	9.94634e-28		TP63	4.45597	7.50325e-21		XYLT1	7.68514	1.68727e-87		CCNB1	5.03804	1.11907e-22		TGFBR2	5.15787	4.30133e-42		ADAMTS12	9.38481	1.85613e-23		DSCAM	4.89634	3.81782e-10		BSG	6.14233	6.51127e-21
	ANKRD30BL	3.3195	2.34449e-27		BAIAP2L1	2.71111	7.62515e-21		RIMS2	9.21842	1.98515e-87		LGR5	4.47412	1.12062e-22		SHC4	8.98552	4.0135e-41		COL14A1	8.26723	3.02642e-23		LINGO2	5.02497	4.38613e-10		RPL17	3.91183	6.7827e-21
	SPINT2	3.37566	4.36616e-27		FAM160A1	2.76352	1.06432e-20		AC105389.3	10.673	2.1339e-87		RACGAP1	4.97412	1.14348e-22		FRMD3	7.24385	4.3455e-41		ADAMTSL1	7.87513	3.08162e-23		ERBB4	4.75828	5.18083e-10		RPL27	6.27812	7.3338e-21
	PLOD2	3.29905	6.00641e-27		CLIC6	2.85839	1.54592e-20		HAND2.AS1	8.33241	1.31074e-86		BARD1	4.25925	1.32263e-22		COL20A1	9.10425	5.05878e-41		SETBP1	4.92364	4.47957e-23		SGIP1	4.49836	5.56142e-10		NPC2	7.23762	1.29112e-20
	GRAMD2B	3.21055	7.22073e-27		RBMS2	2.37004	1.66185e-20		FAM155A	8.93257	1.98531e-86		AGR2	4.35242	1.61567e-22		FOXP2	7.27478	6.71509e-41		NPAS3	6.37695	5.56789e-23		CREB5	4.54292	6.49216e-10		CUTA	7.71872	1.43076e-20
	PIAS1	2.18087	1.09066e-26		VMP1	2.23954	1.8076e-20		PPM1E	8.55948	9.45774e-86		FUT9	4.484	2.79491e-22		MIR99AHG	5.51174	1.59805e-40		HMCN1	8.24651	6.44295e-23		PLCL1	4.35858	7.42725e-10		MT.ND5	8.74538	1.72293e-20
	AFDN	2.3503	2.21412e-26		SKAP2	2.53182	2.41155e-20		UNC80	9.41294	1.91554e-85		KNTC1	4.25487	3.44931e-22		BCHE	7.35722	3.84129e-40		TPM2	7.1263	9.52165e-23		FRMD4A	4.90664	7.42725e-10		SPARC	7.18575	1.73194e-20
	NRG3	3.91473	3.95248e-26		AKAP9	1.23893	3.28305e-20		EPHA7	9.03877	1.93922e-85		FARP1	3.54107	4.04219e-22		GLI3	5.66871	5.37681e-40		LTBP4	5.79479	1.04986e-22		CCDC171	4.31708	7.42725e-10		PPIA	6.48203	1.73194e-20
	PDE8A	3.04183	6.32464e-26		SOX5	2.1332	4.05454e-20		MEG3	2.16711	2.18118e-84		FAAH2	4.4736	4.04219e-22		CDH2	6.82982	1.67312e-39		PALLD	4.04394	1.09967e-22		CPNE8	4.2765	7.87997e-10		RPS26	5.78922	2.00539e-20
	USP25	2.80485	3.62006e-25		RBM39	1.04524	4.82781e-20		SCN9A	6.73555	7.86161e-84		CENPC	4.4516	6.42176e-22		GNG2	6.62504	5.37831e-39		CLMP	8.70035	1.34683e-22		MEIS1	3.67614	7.99578e-10		TMA7	6.32154	2.61696e-20
	ARHGEF38	3.29845	4.15041e-25		MEIS2	2.80559	5.74642e-20		CAMTA1	4.47919	1.85803e-83		AC073529.1	4.65781	6.53043e-22		HSPA1B	6.83938	1.54431e-38		ACTA2	7.74571	2.72174e-22		KIF21A	4.76365	8.33505e-10		FTL	6.58044	4.39657e-20
	COBL	3.59091	5.37379e-25		LAMB3	2.70402	7.28698e-20		AC093879.1	8.75284	4.28223e-83		HMGB2	4.09003	6.53043e-22		KALRN	4.98485	2.273e-38		AL109930.1	4.30584	3.17679e-22		TUBB3	4.18946	8.56903e-10		RPS3A	4.50096	5.26607e-20
	MYO5B	3.10157	8.23314e-25		CDH1	2.62038	8.04278e-20		MALAT1	1.28078	1.12839e-82		LMO7	4.51948	8.32422e-22		HSPE1	5.64717	3.14228e-38		MRVI1	7.96364	3.65021e-22		PHOX2B	4.24272	8.56903e-10		AHNAK	7.43899	5.88006e-20
	DDAH1	3.17408	1.147e-24		LRBA	2.19565	1.13914e-19		PTPRG	4.04285	4.78661e-82		FDFT1	4.31236	9.7519e-22		IGSF9B	7.16068	7.43406e-38		ANOS1	6.75928	4.61882e-22		GRIK3	4.33259	8.82029e-10		MYL6	5.14874	7.53676e-20
	FNDC3B	2.601	1.21618e-24		CEMIP2	2.22164	1.42352e-19		ATP8A1	6.71603	1.56905e-81		SCLT1	4.35238	1.05499e-21		DPP10	5.41151	1.09727e-37		ACTN1	6.06153	6.05689e-22		CELF3	4.25571	8.96415e-10		ITM2B	5.08487	8.69759e-20
	SIPA1L1	3.13525	1.81612e-24		LYPD6B	2.86724	1.54981e-19		RBFOX2	2.72843	8.18338e-81		PLEKHG4B	4.49849	1.17157e-21		GRIK2	5.50483	1.43464e-37		PDE5A	4.10916	6.71865e-22		TOX	4.86955	9.9261e-10		ITM2C	6.5964	9.15454e-20
	PPP1R9A	2.36788	4.27452e-24		REPS1	2.14732	1.83016e-19		AL391807.1	8.89381	1.16619e-80		MYO5B	4.48229	1.26739e-21		ST6GALNAC3	6.62455	1.90465e-37		ADGRA2	6.87328	7.69895e-22		COL1A2	4.36745	1.05319e-09		SERF2	5.91076	1.091e-19
	VCAN	3.09152	7.94804e-24		KIAA1522	2.49119	1.8543e-19		STMN2	9.20924	3.06775e-80		SPC25	5.11608	1.72503e-21		TIAM1	4.70163	3.65125e-37		PPFIA2	7.13989	1.30246e-21		PCDH9	4.65499	1.0894e-09		RPL38	4.76088	1.1186e-19
	PIK3C2A	2.4326	1.46116e-23		CCNL1	2.15476	8.18538e-19		SNAP91	9.74111	5.00133e-80		CCNF	5.34615	1.82722e-21		ANK2	7.07864	5.75362e-37		FAT4	7.76549	1.56242e-21		NBEA	4.00555	1.61933e-09		COX4I1	7.16563	1.27632e-19
	NDRG1	3.12533	2.14107e-23		AGR3	2.63212	9.65794e-19		DPYD.AS1	7.71718	9.15602e-80		SEMA3D	4.54434	2.08275e-21		LPCAT2	7.03356	6.7948e-37		FAT3	7.7186	1.58982e-21		NKAIN3	4.69625	1.8689e-09		RPL31	4.8567	1.42837e-19
	AC012409.2	3.37907	2.5457e-23		ANXA11	2.45309	1.37068e-18		AC104827.1	7.83636	9.6862e-80		SGO2	5.02262	2.20324e-21		CREB5	6.58756	7.66838e-37		PGM5	8.93575	1.98938e-21		DOK6	4.3871	1.88135e-09		HIST1H4C	6.13803	1.43008e-19
	PAK1	2.81597	4.23996e-23		YAP1	2.514	1.55861e-18		ST6GALNAC3	7.55499	4.23154e-79		NCAPG2	4.39013	2.5515e-21		SCN9A	5.78858	1.24655e-36		PAPLN	7.96584	3.46895e-21		CCDC88A	4.75618	1.93879e-09		RPL21	4.91439	1.77219e-19
	ENOSF1	2.65947	8.47912e-23		CSNK1G1	2.14193	1.85513e-18		PTPRS	4.89844	9.19292e-79		GPSM2	4.19677	2.61968e-21		EIF4G3	2.93172	1.55834e-36		ADAMTSL3	6.25339	6.84791e-21		MAPT	4.15753	2.25115e-09		UBA52	6.23658	2.69543e-19
	CST3	2.93924	1.2112e-22		CHD2	1.81528	3.46803e-18		MAPT	8.96304	1.39115e-77		RHEB	4.0854	3.18495e-21		GAB1	4.51142	2.28951e-36		EDIL3	7.40551	8.57263e-21		BICD1	4.62826	2.33486e-09		RPL23	5.84078	3.0696e-19
	LMBR1	2.47523	1.51811e-22		PHYHIPL	3.41422	6.81785e-18		SYT14	8.55829	3.25528e-77		KIF4A	5.37558	3.3228e-21		TNIK	6.23601	5.18442e-36		CELF2	5.70457	9.54947e-21		FRY	4.23785	2.40717e-09		RPL4	5.81009	4.65658e-19
	TMEM63A	2.95277	2.34095e-22		JUP	2.40354	8.37047e-18		DOCK10	8.21811	1.19839e-76		LYPD6B	4.60229	3.58379e-21		EDNRB	7.4993	9.01048e-36		SAMD5	6.47519	1.08488e-20		HAND2	4.36725	2.43415e-09		TECR	6.88298	5.433e-19
	LINC01876	3.09818	7.19411e-22		DAPK1	2.51044	1.93574e-17		RBMS3.AS2	8.0454	2.78868e-76		PRR11	5.53514	3.60763e-21		KIF13B	4.65738	9.34904e-36		EDNRA	8.53904	1.5217e-20		BCL2	4.39559	2.54241e-09		H1FX	6.51609	5.83204e-19
	PLAGL1	2.86554	9.37087e-22		SAMD12	2.78067	2.22684e-17		L1CAM	8.69137	4.78558e-75		CEP192	4.31632	3.75599e-21		PRKCE	5.13781	1.12847e-35		ANO1	8.77751	3.69861e-20		RIMS1	4.09803	2.54241e-09		COX6A1	8.37646	5.89308e-19
	KDM4C	2.89544	9.78048e-22		COL4A5	2.25629	2.50091e-17		TENM2	9.56355	1.48905e-74		NUP107	4.32324	3.83383e-21		NID1	7.09543	2.54985e-35		PRKD1	5.08923	3.82815e-20		TSHZ3	4.23168	2.95383e-09		P4HB	6.07167	6.263e-19
	KIF13A	2.23802	9.81352e-22		ZMAT4	3.49371	2.63392e-17		TRIO	2.5294	3.36361e-74		KIF22	4.2699	4.03671e-21		PDE4D	4.48807	2.87812e-35		CDON	5.52528	4.25817e-20		ASTN2	4.20069	3.57393e-09		PPIB	6.19123	6.76834e-19
	PTPRK	2.09863	9.85998e-22		CTNNA3	2.64428	4.52121e-17		CACNA1B	8.66338	7.99235e-73		GMDS	4.07585	4.17244e-21		KCNH8	4.29992	3.19105e-35		SPRY4.AS1	6.26133	1.17095e-19		SOBP	4.16603	3.92451e-09		TRIM28	7.152	8.76661e-19
	HSPG2	2.96762	1.05204e-21		AC008056.1	2.59425	5.33255e-17		HOXD3	8.25131	8.53642e-73		DAPK1	3.60639	4.81276e-21		NOVA1	5.70107	6.17693e-35		AL033504.1	6.44899	1.20888e-19		PBX3	4.39466	5.60498e-09		SSR2	6.38997	1.08407e-18
	MYO5C	2.92632	1.16325e-21		MAST4	2.23934	6.08487e-17		ATP11A	3.95713	9.12337e-71		FAM149A	4.37457	4.9747e-21		LAMA4	7.4038	3.0228e-34		IQGAP2	6.61018	1.46837e-19		DCLK2	4.14029	5.88522e-09		NACA	4.9414	1.17637e-18
	C4orf19	3.14066	1.24189e-21		AC124947.1	2.77746	8.6609e-17		DLC1	7.57124	2.56728e-69		CDCA8	5.62154	5.10045e-21		HSPB1	6.04214	3.37247e-34		CHRM2	6.78255	1.56696e-19		GAS7	4.17737	6.31644e-09		RPL22	4.7628	1.20852e-18
	USP34	1.28997	1.3258e-21		HIST1H2AC	2.30039	9.13693e-17		CEP170	5.82016	2.90117e-69		STK17B	4.1298	5.77214e-21		HS3ST4	7.87863	5.28546e-34		SGCZ	6.77966	1.75784e-19		PDE4B	4.41755	7.45178e-09		S100A11	7.00719	1.23878e-18
	CUX1	2.36282	1.5223e-21		FBXL2	2.05215	9.86992e-17		NLGN4X	7.63	3.29462e-69		ZMYM1	4.15333	6.33307e-21		NOX4	7.23033	1.33901e-33		GPC3	5.05322	2.70813e-19		THSD7A	4.28305	8.61481e-09		MARCKS	5.88579	1.34421e-18
	MDK	2.12766	1.71597e-21		AC110023.1	2.8649	1.09471e-16		FHOD3	7.59636	4.50618e-69		KIF2C	5.22557	8.00863e-21		ARNT2	5.31047	1.38731e-33		FAM110B	5.45298	4.39535e-19		LDLRAD4	4.10514	1.0263e-08		MAGED2	5.55464	1.39031e-18
	SOS1	1.88182	2.21707e-21		SYTL1	2.71722	1.24469e-16		DCX	8.37588	5.06282e-69		NCAPD3	4.21387	8.51866e-21		SEPTIN7	3.627	1.87535e-33		COL6A1	4.72002	4.83169e-19		SOX11	3.99317	1.04433e-08		TMBIM6	5.6822	1.51634e-18
	DNAH14	3.02932	2.68168e-21		PTPN13	2.0947	1.26045e-16		FAM163A	9.06749	5.86287e-69		CDC27	3.83962	9.1858e-21		ARHGAP42	5.5594	2.01505e-33		KCNN2	7.50973	5.2145e-19		PIK3R1	4.33173	1.1336e-08		DDOST	6.47788	1.9592e-18
	YTHDC1	2.2307	3.30582e-21		EIF5	2.01678	1.28132e-16		CCSER1	6.33021	1.72435e-68		DEPDC1B	5.0132	9.20794e-21		TGFB2	7.7031	2.6672e-33		PLCE1	4.43963	6.19317e-19		LINC01776	4.14618	1.1832e-08		BCAP31	7.13254	2.05354e-18
	SSR4	2.85787	4.0782e-21		UBC	1.84148	1.867e-16		SLC8A1.AS1	8.11366	1.62059e-66		PKP4	4.14074	1.17246e-20		CRB1	7.61035	4.17142e-33		SORCS3	7.04294	6.34393e-19		SEPTIN6	3.94499	1.19215e-08		SERPINH1	6.85273	2.22731e-18
	IMMP2L	2.09937	5.00002e-21		TCF7L1	2.13513	2.32559e-16		AC092691.1	7.46643	2.40694e-66		KIF20B	4.43929	1.21344e-20		POSTN	7.31846	4.60914e-33		CEP112	5.1033	7.00852e-19		TSHZ1	4.07187	1.19215e-08		NOP53	6.95575	2.65256e-18
	CDKN1C	2.89442	7.56825e-21		AOAH	3.65037	2.53747e-16		MYEF2	6.64201	3.79918e-66		TACC3	5.12626	1.21344e-20		NCAM2	7.23234	1.58262e-32		SPATS2L	4.34706	8.89969e-19		TIMP3	3.97806	1.29014e-08		HLA.A	6.91189	3.29163e-18
	AC087477.2	3.58816	7.63695e-21		TRPC6	3.90552	3.32894e-16		MAGI2	6.91967	5.06472e-66		SEPTIN9	4.34177	1.364e-20		APBA1	6.45278	7.52487e-32		SORCS2	5.81667	1.03164e-18		SYN3	4.18313	1.30429e-08		NDUFA4	7.03222	4.33473e-18
	SHPRH	2.23105	1.05824e-20		WWC2	2.29643	3.64137e-16		TTC28	4.6246	3.79258e-65		ADCY2	4.49942	1.53178e-20		FRMD4A	5.42629	8.48422e-32		NR2F1	7.05647	1.21962e-18		LINC00682	3.93373	1.36336e-08		ERP29	6.51676	5.58923e-18
	MYO6	2.69272	8.25504e-20		MDM2	2.28009	4.15658e-16		JAZF1	6.06527	5.92959e-65		VRK1	4.08288	1.8067e-20		TMEM131L	5.34446	1.74737e-31		DOCK9	5.7012	1.25201e-18		AP003086.1	4.22263	1.36336e-08		RAN	6.86285	5.59858e-18
	ARFGEF3	2.7887	8.25504e-20		POF1B	2.5719	4.77399e-16		CTNND2	6.56062	6.72157e-64		TJP2	4.27202	2.2338e-20		DMD	5.49499	5.70592e-31		FMNL2	2.88345	1.41155e-18		CLASP2	2.41378	1.43195e-08		HSP90B1	5.19993	6.17639e-18
	RAI14	2.81712	9.99559e-20		EZR	2.24358	5.08409e-16		RBMS1	3.44423	2.20479e-63		IFT122	4.1485	2.37529e-20		COL4A2	6.04937	8.94285e-31		CCBE1	7.36479	1.44935e-18		NRP1	4.07365	1.50394e-08		NCL	5.95677	7.91846e-18
	SLMAP	2.30683	1.12099e-19		SORBS2	2.47908	7.24621e-16		DPYSL2	6.29526	3.63342e-63		RTKN2	4.64976	2.53855e-20		KCNK2	7.69616	1.35269e-30		STARD9	5.88279	1.50681e-18		HIVEP3	4.02053	1.70106e-08		PDIA6	5.29128	1.25301e-17
	REV3L	1.87672	1.12099e-19		FBN2	2.83288	9.45528e-16		NFASC	8.44157	4.61118e-63		NEMP1	4.07177	3.18315e-20		MMP16	5.8792	2.00544e-30		FENDRR	9.39226	1.52773e-18		CEP85L	3.98749	1.70106e-08		CD99	5.62659	1.38586e-17
	LRMDA	3.02018	1.19275e-19		MYOF	2.41716	1.04926e-15		FRMD5	5.89949	9.80916e-63		SH3RF2	4.22078	3.41659e-20		CEMIP2	3.77542	2.08109e-30		COL4A5	3.95085	1.89087e-18		GRK3	4.32175	1.93867e-08		CALR	5.2372	1.82358e-17
	TARBP1	2.63413	1.59824e-19		CHST15	2.79601	1.09486e-15		LINC01776	7.4949	1.11355e-62		OSBPL10	4.31879	3.41659e-20		ITGA1	7.15042	3.62434e-30		FKBP10	4.31421	1.89087e-18		RIMS2	4.01277	2.23044e-08		RPS17	6.41854	2.1539e-17
	PLD3	2.4294	2.36048e-19		STK38L	2.27634	1.64405e-15		SEPTIN6	6.71551	3.29143e-62		NDC1	4.10687	4.14865e-20		PRKD1	5.00299	8.06416e-30		DYNC2H1	4.52453	2.94095e-18		KCNIP4	4.01487	2.61253e-08		RPL6	4.20513	2.47019e-17
	FAAH2	2.85204	3.59224e-19		CLDN7	2.52258	1.67498e-15		APBA1	7.15578	3.76841e-61		GTSE1	5.30371	4.20251e-20		SLITRK6	7.10409	4.78696e-29		KLHL29	6.20049	3.75426e-18		MT.CO2	3.96157	2.62535e-08		PTTG1IP	5.76347	2.82514e-17
	SREBF2	2.72575	3.81341e-19		ATP8B1	2.29503	2.61307e-15		SCN3A	7.46817	1.31032e-60		RRM2	4.80129	4.51872e-20		PREX1	7.16551	4.82533e-29		OGN	6.70359	4.24598e-18		TTLL7	4.07672	3.22955e-08		OSTC	6.17641	3.53582e-17
	CPNE4	3.06112	4.28576e-19		ANKRD30BL	2.56534	2.66877e-15		CDH2	6.68641	2.14585e-60		COBLL1	4.57922	4.84231e-20		FRMD6	6.11299	1.72818e-28		RHOBTB3	5.06286	4.42946e-18		BCHE	3.94931	3.22955e-08		PDIA3	5.16022	4.77879e-17
	MIR31HG	2.92982	5.00866e-19		PPP4R1	2.03653	2.78576e-15		RIMS1	7.36332	5.74809e-60		CELSR1	4.30906	5.42459e-20		LRRC4C	6.09828	8.34964e-28		NEXN	7.21915	4.86814e-18		AC093879.1	3.94574	3.49121e-08		JUN	4.06732	5.25842e-17
	CDKL5	2.57509	5.30019e-19		AQP3	3.34911	2.82426e-15		RNF24	5.83624	8.31152e-60		ITGB3BP	4.05521	5.66131e-20		ZEB1	6.09266	1.82316e-27		SFRP2	8.87373	5.70635e-18		RIMBP2	3.84422	4.232e-08		SPCS2	5.53199	6.95344e-17
	THRB	2.8504	6.14413e-19		CRIM1	2.24476	3.57867e-15		HEATR5A	6.17405	3.36554e-59		BRCA1	4.12644	7.57955e-20		PHOX2B	5.97243	5.83401e-27		MSRB3	8.39073	6.35044e-18		UNC80	3.88849	4.32734e-08		SOX4	4.89603	9.18889e-17
	ARID3A	2.6194	9.53075e-19		LAMA5	2.25238	3.89305e-15		DYNC1I2	3.34606	4.74264e-59		ARHGAP19	4.2079	8.60814e-20		STARD13.AS	6.50838	1.29366e-26		NRP2	5.27571	6.5252e-18		ERC2	4.04858	4.45887e-08		CFL1	6.39094	1.44689e-16
	LPP	2.32943	1.42328e-18		SLK	2.25595	5.43902e-15		AP000462.1	5.28318	1.09359e-58		G2E3	4.01353	1.09823e-19		NOTCH1	5.17463	1.41811e-26		AUTS2	1.72416	7.57325e-18		RALGDS	3.81734	4.57413e-08		EIF4A1	5.02799	1.64921e-16
	CHRM3	2.94637	2.47114e-18		LINC01876	2.68952	5.84315e-15		LINC01619	6.98169	1.18087e-58		COBL	4.10651	1.13217e-19		LINC00632	5.8899	1.63064e-26		SH3PXD2B	4.74503	7.82492e-18		KIAA1211	4.02835	5.98261e-08		CHCHD2	6.1918	1.67079e-16
	EVI5	2.33895	2.70907e-18		RALA	2.31499	1.51309e-14		DOK6	7.05312	1.39094e-58		MMS22L	4.13169	1.62365e-19		DLG2	5.51016	1.6663e-26		EPB41L2	5.26626	1.29206e-17		CDH13	3.77131	6.11674e-08		RPN2	5.79121	1.93786e-16
	FUT9	3.15216	3.00196e-18		LLGL2	2.49426	1.5422e-14		CAMK4	7.60604	2.251e-58		POLE2	4.05576	2.20299e-19		HSP90AA1	3.97031	2.70594e-26		ADGRL2	3.44799	1.55793e-17		IGSF9B	3.76878	6.26396e-08		PSAP	5.55237	2.39362e-16
	TRIM24	2.39606	3.17486e-18		PITPNA	2.28821	2.04988e-14		NOL4	7.58303	3.47654e-58		NRG3	4.38449	2.26077e-19		NIN	4.80537	3.5193e-26		NRK	9.10126	2.49717e-17		GAP43	3.87385	6.48944e-08		MT.ND2	7.94511	2.46097e-16
	SLC25A36	2.24039	4.14648e-18		RREB1	2.32978	2.41411e-14		CHRM2	7.92502	3.54773e-58		COL27A1	4.12954	2.26077e-19		AFAP1L2	7.23987	4.66806e-26		GAB1	3.95375	2.95767e-17		HSPA1A	3.93799	7.01282e-08		CYBA	6.25372	2.82104e-16
	ESRP1	2.6318	5.46846e-18		LNX1	2.25637	2.78723e-14		FNBP1L	2.4222	8.32554e-58		TESK2	4.06134	2.31692e-19		DISC1	4.62504	5.49833e-26		PEAK1	4.73651	3.33931e-17		GARNL3	4.28748	7.56239e-08		FXYD3	6.58757	3.51932e-16
	MYRF	2.85033	6.12713e-18		GRB14	2.47163	3.47722e-14		AP002370.2	7.45939	1.13696e-57		CDK1	4.9707	2.91613e-19		TUBA1A	5.27382	6.33891e-26		VCAN	2.98744	5.96972e-17		NLGN1	4.50277	7.70735e-08		AGR2	5.97027	3.58837e-16
	SPOPL	2.38027	6.42059e-18		RUNX1	2.4137	4.00472e-14		ELAVL2	8.19318	2.22502e-57		AC105916.1	4.36398	3.08207e-19		AP1S2	5.93199	7.98279e-26		PREX2	7.19915	5.96972e-17		RBMS3.AS3	3.82466	7.73152e-08		SRSF3	4.75159	3.81483e-16
	TJP2	2.58785	6.59851e-18		LIMK2	2.34577	4.89883e-14		AFF3	6.88744	2.3702e-57		AC004943.2	3.98131	3.40654e-19		TNFRSF19	4.15101	1.32219e-25		LINC01322	5.5973	2.13255e-16		PTPRG	2.25501	7.74108e-08		LDHB	6.31712	4.37276e-16
	LMO4	2.49653	6.75259e-18		CCN1	2.44022	5.66507e-14		ELAVL3	8.34574	4.27138e-57		AFF1	4.06882	4.30472e-19		TBX2	5.97631	1.68036e-25		PDE1A	6.3657	2.5121e-16		GRID2	4.00506	7.74108e-08		TIMP1	6.60997	4.83201e-16
	LINC01091	2.82855	9.14333e-18		EGR1	2.1816	5.8958e-14		DCLK2	6.74446	4.27138e-57		KLF5	4.63838	5.17642e-19		MMP17	6.14864	2.95811e-25		RDH10	6.42823	3.78479e-16		NRSN1	3.91559	7.74108e-08		ZFP36L1	4.80125	4.90589e-16
	MYO1D	2.61411	9.68434e-18		OCLN	1.99182	6.0076e-14		AC027288.3	8.06223	1.75679e-56		PLOD2	4.25873	5.20784e-19		IGSF11	5.78781	5.07259e-25		FLNA	4.69685	4.36445e-16		CRMP1	3.95103	8.00704e-08		UBB	6.41754	5.35418e-16
	CDK14	2.00804	9.9074e-18		ADK	1.80512	7.7312e-14		HAND2	6.93394	1.80739e-56		MKI67	4.6018	5.5276e-19		CEP85L	5.32952	6.01555e-25		NAV3	6.45218	5.26274e-16		SRRM3	3.75509	8.65406e-08		CANX	5.22956	5.36143e-16
	PIK3CB	2.69491	1.33522e-17		CAST	2.18521	7.85475e-14		TOX	5.78439	2.09729e-56		OVOL2	3.97365	6.67375e-19		GAREM1	4.2476	1.34661e-24		COL8A1	7.52639	5.68139e-16		AP002370.2	3.78831	1.01517e-07		TUBB4B	6.20471	7.57966e-16
	UBE2K	1.86481	1.82561e-17		NEAT1	2.36125	9.25934e-14		CDH24	7.31052	2.86931e-56		AC107021.1	4.00485	6.74477e-19		JAZF1	4.73227	1.63496e-24		SVIL	2.85263	7.77172e-16		CTIF	3.94206	1.01649e-07		DSP	5.67013	7.95512e-16
	ROR1	2.91436	1.86582e-17		PABPC1	1.78083	1.17945e-13		SYN2	8.11989	3.4471e-56		KPNA2	4.17845	6.92587e-19		SPTBN1	2.73843	2.07354e-24		COL21A1	6.69588	1.3632e-15		MICU3	3.93141	1.05208e-07		CKB	3.98841	8.38949e-16
	TACSTD2	3.09354	2.20677e-17		GABRB2	2.96728	1.34064e-13		TUBB3	6.94728	4.2245e-55		RAD51B	3.35317	7.57506e-19		ASAP1	3.50149	2.19271e-24		PCDH18	6.85635	1.55131e-15		NAV1	3.73846	1.09019e-07		SEC11A	5.12824	1.02528e-15
	ELF3	3.54463	2.22558e-17		SLC1A1	2.87888	1.3901e-13		LUZP2	6.625	5.1009e-55		GPR39	4.07784	8.26098e-19		ADARB2	6.24797	3.24545e-24		SEMA3A	5.51816	1.84559e-15		BACH2	4.41978	1.09126e-07		IGFBP5	5.79718	1.03951e-15
	CDH1	2.72223	2.56342e-17		LINC01473	2.12221	1.74055e-13		GNAO1	8.23803	5.59023e-55		LNX1	4.24129	9.33608e-19		CTH	6.63059	6.69552e-24		LRP1	4.44085	2.26555e-15		MARK1	3.94007	1.11055e-07		SOX2	5.95906	1.18458e-15
	CRNDE	2.51873	2.56342e-17		C1orf56	2.12106	1.89306e-13		AC008415.1	8.43688	1.5624e-54		SAMD12	4.24009	9.82287e-19		ADGRL2	3.40288	6.71557e-24		NID1	5.78093	2.4352e-15		AP000462.1	4.24791	1.1293e-07		MFAP2	6.30129	1.93977e-15
	CCDC18.AS1	2.42647	3.30372e-17		CCDC88C	2.27263	2.30809e-13		DPYSL5	7.66502	9.51761e-54		RGL3	4.24803	1.19188e-18		CLASP1	2.19456	9.24591e-24		THSD7A	5.49709	2.4352e-15		U91319.1	3.96891	1.21894e-07		SRP14	5.85787	2.486e-15
	SMAD3	2.47183	3.67661e-17		SYNE2	1.99885	2.32506e-13		JAKMIP2	5.32386	3.04176e-53		PRIM2	4.05649	1.19932e-18		ABCA8	8.05992	1.19153e-23		MRC2	7.23488	2.61071e-15		GNG2	3.87805	1.31757e-07		LAPTM4A	5.16024	3.3448e-15
	AGPAT5	2.45081	3.82314e-17		LMO7	1.98539	2.47053e-13		AC010601.1	8.59534	3.20156e-53		RUNX1	4.10815	1.21614e-18		CALD1	3.98871	2.11008e-23		AC107223.1	5.28857	3.49592e-15		MT.CO1	4.02194	1.45374e-07		GRN	6.46918	4.77108e-15
	PALLD	2.33288	5.30805e-17		TRIM29	4.09949	3.30144e-13		RAB3C	7.52788	5.70724e-53		AC079142.1	4.34616	1.31885e-18		PHLPP1	3.62822	3.90391e-23		AC083870.1	4.80563	4.3895e-15		GPR137C	4.07883	1.56842e-07		STMN1	5.8554	5.08123e-15
	RNF149	2.22439	5.6577e-17		ADAMTSL3	2.90627	3.76338e-13		MEIS1.AS2	5.6679	5.72063e-53		TRIM59	4.15178	1.48823e-18		C3orf70	6.65513	6.27752e-23		TACC1	5.46533	5.89576e-15		PDE10A	3.88664	1.59605e-07		PKM	4.92799	5.88174e-15
	AC004594.1	2.7515	5.79257e-17		MTUS1	2.1535	4.51411e-13		PTBP2	1.98653	6.53924e-53		CHST9	4.376	1.65457e-18		PRKCA.AS1	6.30538	7.73202e-23		AAK1	3.76324	9.72299e-15		DGKI	3.66916	1.59973e-07		MLEC	5.65673	7.10002e-15
	ARHGAP29	2.64882	5.7938e-17		PPP1CB	1.84824	5.57789e-13		GAP43	7.9513	6.62786e-53		KIF7	4.13268	1.95434e-18		CHD9	1.6615	8.05065e-23		DLG2	4.86021	1.34339e-14		ATL1	3.63492	1.66704e-07		S100A6	6.28196	7.64891e-15
	ROR2	2.96846	7.74588e-17		CUX1	1.91851	5.57927e-13		TNIK	6.00735	7.68395e-53		SREBF2	3.67925	1.95434e-18		LHFPL2	5.42468	1.08392e-22		COL16A1	7.31937	1.77817e-14		TXNDC16	3.71671	1.67485e-07		LMAN2	6.05412	8.77965e-15
	FRYL	1.79158	8.19728e-17		ANKRD6	2.65492	5.86925e-13		CHL1	7.05868	1.21923e-52		PDGFC	4.29852	2.15823e-18		DOCK5	3.90508	1.5963e-22		ADGRB3	6.69923	1.9587e-14		NEXMIF	3.57529	1.72442e-07		RPL12	4.44546	9.48925e-15

## Sheet: Week_9
	1_Muscle_stromal				2_Basal_stratified_epithelial				3_Foregut_epithelial				4_Enteric_glial_cells_stormal				5_Cilliated_epithelial				6_Neuronal_1				7_Neuronal_neuroendocrine				8_Neuronal_2				9_Enteric_glial_cells				10_Vasculature_mesenchyme				11_Blood_vasculature_endothelial
	names	logfoldchanges	pvals_adj		names	logfoldchanges	pvals_adj		names	logfoldchanges	pvals_adj		names	logfoldchanges	pvals_adj		names	logfoldchanges	pvals_adj		names	logfoldchanges	pvals_adj		names	logfoldchanges	pvals_adj		names	logfoldchanges	pvals_adj		names	logfoldchanges	pvals_adj		names	logfoldchanges	pvals_adj		names	logfoldchanges	pvals_adj
	COL3A1	11.3183	2.89362e-212		MIR205HG	11.8245	1.01889e-180		HNF1A-AS1	12.6736	7.42777e-176		SOX2-OT	13.8084	4.42828e-172		CFAP47	16.266	2.39785e-168		SRRM4	11.5938	3.05886e-110		NCAM1	8.01292	1.55354e-110		TENM2	14.3733	1.31369e-113		TENM3	10.8722	1.75073e-112		PDE4B	5.48785	7.75653e-17		NFATC2	6.42161	5.96173e-20
	CDH11	10.3439	4.25619e-182		KRT19	8.27938	2.23175e-161		PIK3C2G	12.9363	1.22599e-175		AC125613.1	13.4015	4.64463e-159		HYDIN	13.6612	2.39785e-168		SYT1	11.1976	3.04739e-108		CNGB1	11.3735	3.18232e-106		SLC5A7	12.2918	2.60021e-112		XKR4	13.3102	4.26615e-112		NKAIN3	5.68213	1.03834e-16		MAN1A1	6.43717	2.37297e-19
	NFIA	6.77916	1.10347e-178		KIAA1217	6.57094	1.90432e-151		RNASET2	10.2588	2.42847e-170		PTPRZ1	9.32074	1.04065e-155		DNAH7	14.825	2.39785e-168		DSCAM	12.8397	4.54395e-102		PCBP3	9.54395	7.38537e-104		KCNQ5	13.7075	9.63943e-107		FIGN	12.5734	8.65512e-112		UNC5C	6.05842	1.20094e-16		PTPRE	7.57538	4.04209e-19
	COL6A2	8.22666	4.46425e-175		MCTP2	8.92422	1.59892e-141		SLC12A2	8.78085	8.54639e-166		ADGRG6	9.68019	1.04065e-155		ARMC3	15.0586	2.39785e-168		CCDC171	7.16838	6.43151e-99		ETV1	10.8941	1.83736e-102		CELF4	10.8568	1.09958e-105		NRXN1	10.6851	8.74214e-105		SEMA6D	5.58253	1.99566e-16		HLA-A	5.72208	6.23686e-19
	FBN1	9.62541	4.46425e-175		FGFR2	8.6833	9.09484e-139		MECOM	10.78	1.0921e-165		COL25A1	11.3375	1.16179e-153		NEK10	15.0936	2.39785e-168		AC105389.3	12.9087	3.454e-98		EML5	11.5341	1.83736e-102		FGF13	11.97	9.83552e-105		SH3D19	7.00313	1.47487e-102		SGCD	5.24968	3.20211e-16		ELMO1	5.86521	3.88451e-18
	COL6A3	10.6612	8.24088e-171		AQP4-AS1	9.50361	3.01854e-138		PTPRD	7.961	2.52075e-163		NKAIN3	12.2747	6.59358e-153		SPAG17	14.6268	2.39785e-168		RALYL	11.5901	2.16488e-97		NOS1	12.8243	1.5243e-101		ATRNL1	10.9008	7.36962e-104		TGFBR2	9.59513	1.81833e-102		COL25A1	5.05432	1.58667e-15		TBC1D1	5.76182	5.13842e-18
	FBN2	9.02313	9.0104e-171		MAP3K5	8.68032	1.64276e-134		SH3RF2	10.7873	5.09351e-159		PPFIBP1	6.98348	3.43358e-147		CFAP54	15.151	2.39785e-168		CACNA2D1	8.89862	4.69751e-97		RIMBP2	10.5343	3.20969e-101		NELL2	10.4461	1.59641e-103		DST	5.06339	1.06419e-101		MDGA2	5.6252	1.58667e-15		ABCG1	5.50469	3.41429e-16
	COL1A2	9.23025	8.31996e-169		PATJ	6.83032	1.94301e-125		DAPK1	7.15291	1.44981e-154		SLC35F1	11.3548	3.43358e-147		LRRIQ1	14.1141	2.39785e-168		BICD1	7.44177	1.59604e-93		HS6ST3	11.0001	5.25047e-100		UNC5C	11.3684	1.4583e-102		DLEU1	8.63139	6.71304e-101		RALYL	5.60153	1.58667e-15		NPAS3	6.25951	4.22308e-16
	COL5A1	8.21566	2.07835e-162		PTPN14	7.23272	1.06612e-123		COBLL1	9.93703	9.55328e-153		KCNH8	8.87195	5.47535e-146		ZBBX	16.139	2.39785e-168		RYR2	10.9744	2.76703e-90		AUTS2	3.14188	5.68315e-100		ASTN2	8.91934	4.3389e-102		DLEU2	7.16062	8.59845e-100		SYT1	5.81692	1.58667e-15		FLI1	8.71137	1.06087e-15
	ZFPM2	10.2252	1.51728e-156		GRHL2	9.00426	3.96309e-121		CADPS2	8.69736	1.03636e-152		MDGA2	11.8538	7.25309e-144		DCDC1	14.9815	2.39785e-168		FGF13	10.9896	4.91185e-90		CACNA1C	9.27257	9.14843e-100		SLIT3	10.6529	9.91152e-102		PLP1	11.492	1.67097e-99		FBXL7	4.94897	2.28038e-15		PLXND1	6.75202	1.11858e-15
	LDB2	9.46237	2.26257e-151		LINC00511	8.19007	1.16406e-119		AGR2	9.94924	8.732e-150		PTEN	4.87932	1.51166e-137		CFAP299	15.7556	2.39785e-168		XYLT1	9.25198	1.75776e-89		PCDH15	12.7938	5.51662e-99		NELL1	12.7843	1.73857e-101		QKI	6.54137	2.36596e-99		ZNF804B	5.53028	4.69591e-15		INPP5D	8.30012	3.95212e-15
	ITPR1	8.60339	1.23679e-145		NTN1	6.78104	2.46859e-119		MYO10	8.34951	8.555e-149		SHISA9	10.9906	1.00353e-136		DNAI1	15.2497	2.49216e-168		CNTNAP2	12.1336	1.91612e-89		DPYSL3	7.40365	8.32786e-99		PLD5	12.4531	3.27867e-101		ITGA6	9.4577	8.73992e-99		BNC2	5.76851	1.10174e-14		B2M	4.66069	4.18914e-15
	GHR	9.11465	4.58954e-145		TP63	10.3611	1.21136e-118		NTN1	7.5848	3.36039e-148		U91319.1	11.3343	1.27494e-132		CFAP157	16.1866	2.49216e-168		FAM163A	9.86648	2.57918e-87		CNTNAP2	12.6541	1.0717e-98		CPNE8	10.9073	1.1823e-100		ZEB2	9.10212	2.57368e-96		MMP16	4.49079	1.10174e-14		TACC1	5.33608	5.69161e-15
	COL1A1	8.30761	8.85214e-145		SKAP2	5.90875	2.24692e-118		PRDM16	10.2612	2.57904e-146		NRXN1	10.0148	6.17518e-131		SPATA17	13.7638	3.19191e-168		DLG2	7.32358	2.72467e-87		MAP1B	7.77945	8.68063e-97		DPP6	12.0129	1.1823e-100		OLFML2A	10.8754	9.05613e-96		ZNF804A	5.42261	1.10174e-14		LRMDA	5.03524	8.42563e-15
	DLC1	7.92571	1.33951e-144		PRKCH	8.37461	5.67765e-117		UNC13C	12.3168	1.08375e-145		CDH19	11.3497	4.03625e-130		CCDC173	13.9721	4.40513e-168		CLASP2	3.95213	4.40517e-86		DNER	10.7145	1.30456e-96		NRG1	12.1107	8.3197e-100		LAMA2	10.9659	1.26237e-95		SLC35F1	5.28303	1.10174e-14		PECAM1	9.10557	1.19385e-14
	BOC	9.31164	1.61482e-143		CHST9	8.99944	2.5234e-116		FUT8	6.48529	1.28426e-145		AC068308.1	11.0759	1.52191e-129		TMEM232	14.1301	4.40513e-168		KCNQ5	12.3107	4.88258e-86		TMEM108	10.9902	3.37957e-96		CACNA2D1	9.16599	8.3197e-100		KIRREL3	13.9269	4.81347e-95		CACNA2D1	4.69717	2.49939e-14		FOXO1	4.64657	1.80565e-14
	COL5A2	8.19018	9.19033e-143		PARD3	2.45648	2.36519e-112		MUC1	9.98084	8.14192e-145		ZNF804B	11.7069	1.71084e-129		DNAH6	14.0476	4.49736e-168		BNC2	9.02485	5.2486e-86		CTNNA2	12.5824	1.37772e-95		SEZ6L	11.1431	9.00519e-98		PPP2R2B	11.4441	2.91671e-94		SLIT3	5.56746	6.15726e-14		EGFL7	8.17069	2.06887e-14
	PRICKLE1	9.3447	1.72085e-141		PPM1L	6.8417	1.88386e-111		ARHGAP8	9.19219	2.69876e-144		PTPRJ	7.3281	2.90661e-129		WDR66	13.6999	4.68575e-168		RBMS3	6.41085	8.84545e-83		SGIP1	10.4315	1.81022e-95		CTNNA2	12.7245	2.27788e-97		STARD13	9.10103	5.08598e-94		KCNIP4	5.45236	6.15726e-14		GALNT18	6.20087	8.82076e-14
	ADAMTS12	9.11545	2.1009e-140		DSG2	7.11438	1.06538e-107		SAMD12	8.99057	7.94882e-142		ADGRV1	8.64342	5.081e-128		CASC1	13.4789	4.68575e-168		SEMA6D	8.9782	1.16522e-81		RET	10.692	2.18303e-95		CHRNA7	11.4797	2.61508e-97		SESN3	9.14727	3.13833e-93		ITGA1	4.80388	6.15726e-14		RASGRP3	6.89918	9.97076e-14
	DCN	10.0575	1.20989e-134		ANXA1	7.65072	1.50965e-105		CXADR	8.02114	2.23837e-140		PDE4B	10.0023	1.80681e-127		WDR49	13.8415	4.68575e-168		MIAT	9.29197	1.90438e-81		MEG3	3.74594	3.40362e-95		CDH13	11.2852	3.98948e-97		AL139383.1	12.7079	2.53495e-92		RYR2	5.31498	8.37796e-14		TSPAN14	4.08166	1.22918e-13
	SGCD	8.79528	1.36376e-134		LRP4	7.66771	2.60679e-105		MAGI1	4.55377	6.83572e-138		PCSK5	9.22955	3.94507e-127		AGBL4	13.265	4.68575e-168		LHFPL3	10.7628	5.40956e-81		DMD	7.26626	7.76638e-95		SLC8A1	10.5018	6.55733e-97		COL4A1	10.5065	1.06617e-91		NCOA7	4.68982	8.37796e-14		CLDN5	8.0586	2.26018e-13
	SPARCL1	9.05125	1.89459e-133		MECOM	8.92156	3.11361e-105		LARGE1	4.976	5.19653e-134		DOCK10	8.92124	6.73683e-127		WDR63	14.1197	4.68575e-168		AC027288.3	9.8868	7.09091e-81		DCLK1	10.1475	1.14375e-94		FRY	8.19506	1.25456e-96		LINC01505_ENSG00000234323	12.4885	2.29937e-91		SHISA9	4.89032	8.37796e-14		PPP1R13B	4.47344	2.47493e-13
	MIR100HG	6.31203	3.10447e-133		SIM2	8.06609	3.75706e-102		LLGL2	8.82698	5.61969e-131		PCDH17	9.5529	1.89698e-123		FANK1	12.8443	4.69654e-168		DPYD	6.52662	9.18971e-81		KAZN	7.54221	1.23126e-93		ANK2	7.90406	5.27215e-96		TMEM132B	11.436	9.51511e-91		PCDH17	4.51391	8.37796e-14		SH3TC1	6.19611	3.89666e-13
	FOXP2	8.31821	3.54932e-132		CERNA2	8.70541	4.88617e-99		LYPD6B	9.45217	2.70544e-130		ZNF536	9.00226	1.04072e-122		SPEF2	12.075	7.25563e-168		LSAMP	8.14448	9.18971e-81		ARHGAP21	4.85722	7.94978e-93		AC114316.1	12.0704	7.01213e-95		TRPM3	12.184	1.71576e-90		DLGAP2	5.32054	8.59802e-14		ITPR2	5.14086	3.90647e-13
	ZNF385D	8.82417	1.35695e-131		PTPN13	5.13333	1.66354e-97		GATA6	9.80225	4.39976e-130		ITGA1	10.6475	2.02614e-122		ULK4	11.0334	8.86977e-168		ALK	10.1084	3.27653e-80		NCAM2	9.65855	3.454e-92		SEMA6D	9.68778	3.76249e-94		LAMB1	9.17374	4.5117e-90		ATRNL1	4.87138	1.01562e-13		PROX1	7.76931	4.3703e-13
	PRKG1	6.64703	1.80615e-131		SLC2A1	6.6101	8.3941e-97		NEBL	9.52011	2.40533e-129		CHD7	5.7516	1.71564e-121		ADGB	16.1784	1.31022e-167		MEIS1	4.12658	8.99677e-80		KATNAL1	7.94935	1.19374e-91		SNAP91	10.8449	5.19435e-94		VGLL3	11.7043	1.39463e-89		PCDH9	5.22908	1.15937e-13		PTPRB	7.43379	4.45101e-13
	GLI2	8.15378	5.25384e-130		LYPD6B	8.03224	3.1221e-96		PPM1H	9.31829	2.90515e-129		ST3GAL6	7.79096	1.89576e-121		DNAAF1	15.6926	1.31022e-167		PLXNA2	8.07101	5.61168e-79		TBX3	9.6192	3.14896e-91		STMN2	10.3242	8.51775e-94		CDH19	11.5402	1.68229e-89		CNTNAP2	6.3861	1.17821e-13		HLA-E	5.63023	4.72486e-13
	SLC24A3	8.67964	1.24965e-127		CELSR1	7.14181	2.88076e-93		MIR31HG	9.67064	1.17133e-125		ADGRB3	9.74342	2.27381e-120		MOK	10.5591	1.31022e-167		EML5	10.0567	9.04114e-76		GAB2	7.15853	3.14896e-91		CADM1	5.92508	5.50195e-93		AP000787.1	9.24262	8.11673e-89		SOX2-OT	5.13493	1.17821e-13		HIPK2	3.46323	4.83713e-13
	PDGFRA	10.114	1.48751e-126		KLF5	7.02434	1.17696e-91		PPARG	10.0941	4.83494e-124		SORCS1	9.42138	5.32536e-120		DNAH11	14.077	1.31022e-167		UNC5C	9.79647	6.89708e-75		NCOA7	8.80755	4.65918e-91		DLGAP2	11.8391	9.43971e-93		RELN	12.5918	2.07557e-88		STAC	4.49617	1.39255e-13		SEC14L1	4.69553	9.99083e-13
	FN1	7.92119	6.07305e-126		RREB1	5.58565	2.68289e-91		SLC38A11	11.123	9.21229e-124		GABRA2	10.503	8.06024e-120		CFAP70	12.8406	1.31022e-167		ANK2	7.10283	2.82112e-74		DLGAP2	11.5423	5.33631e-91		AKAP6	9.6991	3.64558e-92		TGFBR3	9.77935	3.43132e-87		TRHDE	4.35708	1.99096e-13		AC007319.1	5.79651	2.55084e-12
	COL21A1	8.77253	7.24245e-122		LMO7	6.30728	3.95634e-91		LINC00511	8.56621	9.47473e-123		PRKCA	7.30761	1.31985e-118		CROCC2	14.8824	1.9277e-167		LINC00682	8.87881	3.23923e-74		SLC4A8	8.91298	9.25715e-91		LINGO2	8.78235	4.03205e-92		ADAMTS17	10.518	3.79565e-87		HAND2	4.3987	2.55115e-13		MCTP1	6.17734	2.86238e-12
	PLEKHH2	7.53325	1.52439e-118		IKZF2	6.09542	5.8864e-91		GCNT1	7.5698	9.88014e-122		DST	4.1961	3.18861e-117		CFAP69	11.9376	2.05213e-167		CADPS	9.15204	4.41823e-74		ERC2	9.3728	1.05498e-90		LRFN2	10.4179	9.45541e-92		ADGRB3	9.89463	4.91107e-87		KCNQ5	6.02637	2.55115e-13		TFPI	6.73771	3.59666e-12
	PLAGL1	6.76561	3.50708e-116		PRKX	6.05868	7.50045e-91		ADCY2	9.63561	1.60761e-121		CTNNA3	8.76323	3.78864e-116		CFAP45	13.9943	2.16246e-167		TNPO1	4.69131	1.41089e-71		MYT1L	11.0032	1.24311e-90		PTPRG	6.30232	9.13038e-91		ITIH5	12.2365	9.37273e-87		ADAMTSL1	4.26103	2.55115e-13		SFMBT2	5.0811	3.76437e-12
	EPB41L2	6.72573	4.4273e-112		PAX9	7.07246	3.87562e-89		GATA6-AS1	10.0212	8.89424e-121		HAND2	8.53977	2.82649e-112		TEKT1	14.3187	2.26696e-167		KCNIP4	10.0251	4.60498e-71		DPYD	6.88135	1.63534e-90		BNC2	9.38841	1.09946e-90		MOXD1	9.91009	2.68713e-86		TMEM178B	5.19151	2.94341e-13		CNKSR3	4.15638	3.76437e-12
	RUNX1T1	6.95571	2.83125e-110		CERS6	3.47712	5.94433e-88		GPR39	9.57044	4.08871e-120		ERBB4	9.39489	1.83579e-111		DNAI2	15.0398	2.69436e-167		ENOX1	7.65077	7.35713e-70		KIF5C	9.35159	1.75972e-88		AC105389.3	12.8475	1.90046e-90		PCDH9	10.0252	5.53459e-86		MEF2C	4.39705	4.25379e-13		PIEZO1	5.37088	4.72309e-12
	LTBP4	6.10431	1.72912e-109		PDE4D	3.17857	6.45618e-88		FUT9	11.1431	4.20388e-120		MAPRE2	6.39674	1.15326e-110		C6orf118	13.4318	3.028e-167		PHACTR1	7.80143	9.92284e-70		ST6GALNAC3	7.64348	1.78159e-88		SLC8A1-AS1	10.1166	4.23966e-89		COL4A2	9.37295	2.05918e-85		NELL2	4.99707	5.37473e-13		KDR	7.80403	1.04055e-11
	NR2F2-AS1	7.53656	1.90557e-109		CSMD1	8.65548	2.14955e-87		NDRG1	6.95623	4.82224e-120		FRAS1	8.00013	1.91211e-110		DNAH12	15.7152	3.06181e-167		AC092691.1	8.38793	1.2706e-68		GABRB3	9.39667	6.33789e-88		RYR2	11.2241	1.08896e-87		FRMD5	8.5142	8.64055e-85		NKAIN2	4.70124	7.54373e-13		TIE1	7.91712	1.18059e-11
	PDGFRB	7.78864	3.06222e-109		FAM160A1	7.37202	2.5776e-86		CD47	5.0539	2.12404e-118		TENM3	8.50488	2.18125e-110		RSPH1	12.5974	8.64385e-167		CHRNA7	9.41796	2.30408e-68		GRK3	7.42287	1.67096e-87		RTN1	9.80445	1.64773e-87		CLSTN2	11.874	1.55753e-82		TENM3	4.57169	1.09558e-12		MAP3K3	4.20472	3.03642e-11
	VCAN	6.53687	5.70767e-109		MLLT3	5.74178	8.81843e-86		TOX3	8.3771	2.28881e-118		GULP1	7.5551	1.03112e-109		TTC29	16.1956	8.64385e-167		AKAP6	8.23249	7.8861e-68		GAP43	9.61613	4.32477e-87		ELAVL4	9.9324	2.11471e-87		GASK1B	9.31227	4.07504e-82		THSD7A	4.66015	1.10672e-12		ENG	6.20898	3.10874e-11
	CLMP	9.07775	6.32902e-109		MPP7	6.41594	2.21469e-82		CD2AP	5.52816	2.09483e-115		MEF2C	8.85028	3.432e-109		SPATA18	13.2202	1.44492e-166		NCOA7	7.60361	1.00021e-67		CNTNAP5	12.0894	5.16818e-87		TNPO1	5.35342	3.79411e-87		MPZ	10.6656	6.84816e-82		CTNNA2	5.53522	1.14114e-12		CDH5	8.13552	3.36533e-11
	ROR2	7.61295	1.48739e-108		PPP1R13L	6.69181	4.34586e-81		RALGAPA2	5.01623	1.01749e-114		GABRB1	10.868	1.30627e-108		DLEC1	14.6102	2.53382e-166		NRSN1	8.45105	7.97079e-67		CHRM2	10.5917	1.66704e-85		PLXNA2	8.62297	5.49632e-87		SLC35F1	10.545	5.06979e-81		PCSK5	4.29829	1.22678e-12		PPP1R16B	6.94595	3.63739e-11
	LAMA4	7.52988	3.81879e-108		TESK2	6.61594	6.36562e-81		PHACTR2	6.78414	1.34786e-114		ZEB2	8.28088	1.7839e-106		CEP126	12.1604	2.53382e-166		EPHA7	7.80234	3.93655e-66		ARHGAP26	6.09088	1.68787e-85		HIVEP3	8.85816	7.24299e-87		ABCA8	10.3259	7.07575e-81		MIR137HG	4.59143	1.25614e-12		SHANK3	5.55329	3.84096e-11
	MCC	6.83666	5.77958e-108		UST	6.06107	3.29718e-79		GMDS	7.08014	5.85883e-113		QKI	5.30145	2.75802e-106		SERPINI2	12.9542	4.31313e-166		GPC6	4.52506	1.41734e-65		PCLO	7.40784	2.70264e-85		GFRA2	10.2102	7.95866e-87		LAMC1	6.76036	1.64908e-80		ADGRB3	5.72211	1.76163e-12		IQSEC1	3.96203	5.76574e-11
	FBXL7	7.0226	3.58546e-107		YBX3	5.90499	4.19704e-79		ADAM28	9.37215	9.02262e-113		AC099792.1	9.88197	1.03498e-105		CCDC170	13.0679	6.05587e-166		ATRNL1	8.53117	5.06622e-65		KCNIP4	11.2746	7.65762e-85		DSCAM	12.4937	8.63173e-87		SPARC	8.51673	6.11938e-80		AC092691.1	5.01612	1.83873e-12		ERG	6.59394	5.8194e-11
	FHL1	6.71319	1.35478e-102		STK39	3.90172	1.96022e-78		VAV3	10.0407	1.37571e-112		HAND2-AS1	8.66205	2.9346e-105		CFAP43	13.9993	6.22279e-166		KALRN	5.2837	1.96069e-64		MAP2	8.78226	8.50376e-85		RIMS1	10.0264	8.71591e-87		NR2F2-AS1	9.10085	4.71604e-79		FGF13	5.37019	1.83873e-12		LYN	5.30833	7.97627e-11
	NRK	9.25605	2.1334e-101		RBM47	7.54572	1.31292e-77		ABCC3	9.98174	1.9996e-111		TOX	6.34185	2.82327e-103		CFAP44	11.651	6.22279e-166		CCDC88A	5.95458	2.08429e-64		KCNB2	11.1777	6.02986e-84		SCN2A	10.0925	4.48271e-86		PARD3B	5.92408	8.90727e-79		COL5A2	4.77409	1.8833e-12		ELK3	4.79841	9.14124e-11
	SLIT2	7.3683	1.54287e-100		SVIL	4.4849	9.07021e-77		FAR1	4.52181	1.26132e-110		FRMD5	7.88969	7.39161e-101		KIF27	10.6697	6.819e-166		ZNF704	4.33911	3.53213e-64		RIMS2	9.8767	7.6582e-84		CAMTA1	6.13219	4.63843e-86		STARD13-AS	8.81097	8.83119e-77		NRXN1	5.37568	1.98177e-12		LIMCH1	4.41019	9.85797e-11
	ARHGAP10	6.30568	1.18211e-99		LNX1	6.2165	9.54683e-77		PLEKHA7	8.25271	1.01826e-108		NLGN1	8.54647	4.82176e-98		CCDC30	12.1824	7.02237e-166		MIR137HG	8.75158	3.53213e-64		TPST1	5.75775	1.65034e-83		MYT1L	10.9009	1.02992e-85		HSPG2	7.62962	1.36536e-76		SYN2	4.58459	2.26634e-12		ETS1	4.94916	1.55676e-10
	PLSCR4	6.59253	1.2409e-99		BCL11A	5.79886	1.37536e-76		RBM47	8.79272	1.83136e-108		TGFBR2	7.50643	1.63763e-96		IQUB	12.8036	8.78084e-166		KIF21A	5.74104	8.6386e-63		ANK2	7.52507	2.78338e-83		MAP1B	7.42725	1.31278e-85		SORCS1	9.15657	2.17622e-75		ZEB1	5.07533	2.48526e-12		AFAP1L1	6.23522	2.08362e-10
	COLEC12	8.23744	6.31948e-97		SLC1A3	7.2967	1.95713e-75		ANXA4	7.10878	1.41566e-106		NLGN4X	8.18043	3.48098e-96		TOGARAM2	14.5514	9.51824e-166		DPYSL3	6.08387	1.90861e-61		SLIT3	9.85246	5.03046e-83		BICD1	7.20396	1.44117e-85		GAB1	6.02004	3.16853e-75		DGKB	4.45127	2.88752e-12		IRAK3	4.99997	2.08362e-10
	MRC2	7.83218	7.32768e-97		POF1B	6.56974	2.55114e-75		ETNK1	3.91083	1.35534e-105		DPP10	8.30635	8.05991e-96		CFAP221	14.3235	1.00343e-165		SRRM3	8.00435	4.11069e-61		DPP6	10.9951	6.09862e-82		PLPPR5	10.1118	1.57738e-85		SEMA3B	8.80777	4.39117e-75		CAMK4	4.63967	2.88752e-12		HLA-B	5.2957	3.01862e-10
	ABI3BP	7.70481	7.3918e-96		PERP	6.18133	3.08119e-74		HIF3A	5.09813	1.07724e-104		NRXN3	7.72553	9.57334e-96		CFAP46	12.529	1.27273e-165		AKT3	5.85245	8.72813e-60		CACNA1B	9.24901	1.39086e-81		NBEA	3.8338	3.32431e-85		NTRK3	10.7267	8.40188e-73		ENOX1	4.8138	3.70097e-12		DYSF	7.0964	3.01862e-10
	FAT4	7.20222	2.06306e-95		EXPH5	6.5322	3.89502e-74		PATJ	6.7187	1.32454e-104		CERT1	3.81278	1.46285e-95		FAM227A	12.1564	1.27273e-165		MAML3	3.94076	9.3552e-60		AKAP6	9.23825	3.52974e-81		DPYSL3	7.04226	3.90931e-85		IL1RAPL1	7.81184	2.21498e-72		NLGN1	5.08318	4.07983e-12		CALCRL	5.61168	3.53489e-10
	MEST	6.28224	2.17621e-95		PDLIM1	6.13358	3.95661e-74		C4orf19	7.16014	1.46851e-104		AC061958.1	7.70086	5.23188e-95		CCDC146	9.91345	1.27717e-165		MYT1L	8.91651	1.86983e-59		SRRM3	9.29788	4.19585e-81		GRM8	11.5371	6.10835e-83		DIP2B	4.31069	8.25781e-72		SORCS1	4.73935	4.46277e-12		WNK1	2.36397	3.61746e-10
	FLRT2	8.0279	3.64337e-93		MEG8	3.12019	4.57404e-74		AC023590.1	7.70715	7.34749e-104		MAP4K5	3.9215	6.4363e-95		DNAH5	13.9954	1.36747e-165		MAGI2	5.81434	1.18403e-58		GARNL3	6.8459	9.21985e-81		EPHA5	10.8109	1.72621e-82		EGFLAM	9.78923	9.64459e-72		CADM2	4.69959	4.55789e-12		YES1	3.4537	3.72095e-10
	NFIB	4.25471	1.28416e-92		CNTN4	5.52126	1.72803e-73		SYTL2	8.27157	6.07911e-103		ANKRD50	6.73248	5.5818e-94		DRC1	12.9784	2.20028e-165		HAND2-AS1	7.68956	1.78679e-58		KIF21A	6.32739	1.60326e-80		BASP1	6.97392	3.14977e-82		NID2	9.3228	1.05151e-71		ALK	5.05544	5.50118e-12		RAP1B	2.71219	5.02755e-10
	LAMB1	6.33884	3.22416e-92		REPS1	4.07414	6.60185e-73		CLIC6	8.45998	7.68827e-103		TMEM178B	8.62743	5.93445e-94		LRRC6	11.958	3.01972e-165		AC010601.1	8.69826	2.40185e-58		PTPRR	9.72757	5.98057e-80		DOCK3	9.15704	1.9199e-81		PLEKHA4	9.21132	1.19595e-71		DSCAM	5.70938	5.83851e-12		EGLN1	3.47255	5.61919e-10
	ARHGAP6	7.03006	5.80644e-92		PLEKHG1	5.57631	1.36792e-72		MYRF	8.39759	4.38268e-102		COL20A1	9.64592	4.85179e-93		PACRG	13.5262	5.67339e-165		DLX6-AS1	8.60815	6.72144e-58		HECW1	10.3419	6.1082e-80		MAPT	9.35264	2.60197e-81		COL5A2	8.43544	1.19595e-71		ZFHX4	4.17547	5.83851e-12		JAK1	2.60863	6.40742e-10
	FGFR1	5.896	1.20506e-90		ALCAM	5.87159	1.9505e-72		ELF3	8.22405	2.82461e-100		EYA1	8.89465	4.39175e-92		EFHC2	13.5064	5.77705e-165		RBMS3-AS2	6.47538	1.70254e-56		SCN2A	9.54047	7.26753e-80		STMN4	9.61768	3.07819e-81		MAP4K4	4.57977	4.05794e-71		FBN2	4.51868	5.89726e-12		RPS6KA2	3.8503	6.40742e-10
	MEIS2	5.76017	2.85202e-90		ELF1	4.88655	1.82803e-71		TTC6	8.68947	1.80897e-99		LINC01748	8.53998	1.66127e-91		KIAA0556	10.0244	5.95912e-165		KIF1B	3.1553	2.47854e-56		RBFOX2	2.78442	7.68591e-79		DLG2	7.20086	6.87169e-81		SAMHD1	8.46346	1.03718e-70		NRG1	4.65214	6.2163e-12		PRKAG2	4.01097	7.71155e-10
	SETBP1	5.68479	3.51373e-90		SAT1	5.41217	3.0201e-71		CAMK2D	3.68672	2.12398e-98		GAS7	6.99022	2.59793e-91		DRC3	12.2508	5.95912e-165		AC078980.1	10.0669	4.86687e-56		NPY	10.8766	8.97915e-79		VAT1L	9.65126	1.02279e-80		C1orf198	9.53501	2.17099e-70		CHSY3	3.90515	6.9827e-12		TEK	5.73727	7.88456e-10
	GPC3	7.08547	9.36711e-90		NECTIN1	6.56047	5.79124e-71		SLC2A1	7.00714	2.43868e-98		SNTB1	7.01894	2.80953e-91		CFAP77	13.7032	6.75613e-165		KIAA1211	5.45563	5.39154e-56		UCHL1	8.64042	1.87799e-78		GRIA1	10.5138	1.02279e-80		COL1A2	8.76197	1.38067e-69		PHACTR1	4.21957	6.9827e-12		GNAI2	3.86176	8.117e-10
	TMEM132C	8.32077	1.01557e-89		AFF1	5.17945	8.33523e-71		CLDN18	9.11603	2.85368e-98		GRIK3	7.79376	3.26436e-90		SPAG6	12.517	6.9009e-165		LINC01122	7.72883	7.84517e-56		MIR137HG	9.75987	1.9446e-78		DPYSL2	7.8684	1.74582e-80		DOCK5	6.82268	1.77656e-69		DLC1	4.8907	6.9827e-12		FGD5	5.33213	8.58324e-10
	TRERF1	4.90405	3.24184e-89		DHRS3	5.72822	2.46946e-70		ASPH	5.68414	1.19197e-97		CELF2	6.33534	5.71992e-87		CFAP61	14.0394	7.06473e-165		AP002370.2	7.90587	1.38728e-55		ABLIM2	8.62765	2.39483e-78		RAPGEF6	4.47999	3.52481e-80		AC012409.2	8.59118	1.96583e-69		NCAM2	5.25524	7.50086e-12		SLC2A3	4.76208	1.28051e-09
	ELN	6.83316	2.71514e-87		LRMP	7.32284	6.89001e-70		ATP8B1	6.77672	1.7998e-97		ZNF804A	8.92907	6.8026e-87		NPHP1	11.2371	7.67625e-165		SYN2	8.00775	3.43754e-55		CAMTA1	5.82934	3.38093e-78		XYLT1	8.8243	3.54767e-80		CELF2	6.65609	2.03117e-69		PTN	4.14524	8.62225e-12		PCAT19	8.1107	1.66006e-09
	MYOF	5.73336	6.15676e-87		ETS2	5.99813	1.47579e-69		GALNT7	6.94837	5.48776e-96		SHC4	8.75994	4.4372e-86		CFAP206	13.5358	8.75494e-165		TCF4	3.06285	2.17801e-54		KIF1B	3.72013	5.57877e-78		PLXNA4	9.13097	2.29819e-79		OLFML2B	9.75519	2.10914e-69		KIF5C	4.3853	9.18838e-12		ECSCR	7.99138	1.66006e-09
	CALD1	4.95932	1.29169e-86		FAM83B	6.06486	4.20668e-69		LINC02381	7.08001	2.57866e-95		ABCA8	8.64005	1.25623e-85		BBOF1	11.3586	1.33653e-164		CTTNBP2	6.96297	6.42903e-54		FHOD3	7.82118	7.00246e-78		KIF5C	9.02661	2.82135e-79		NRXN3	8.21265	3.42179e-69		HOXD3	3.83827	9.74124e-12		PRKCH	4.6181	1.69197e-09
	SEMA3A	6.63673	1.2081e-85		ARHGAP8	6.21891	4.85533e-69		PDCD4	4.85096	3.44413e-95		DNAJC1	5.26398	1.352e-85		TRAF3IP1	11.1959	1.81964e-164		MAPT	7.50583	9.10768e-54		NBEA	3.59232	1.38713e-77		CLASP2	3.88104	2.91812e-79		WWTR1	7.46394	9.33012e-69		NLGN4X	4.54243	9.76198e-12		CARD8	3.71215	1.9005e-09
	SH3PXD2B	5.29731	5.36589e-85		H19	5.108	7.38805e-69		PLS1	7.53574	3.61142e-95		AC092691.1	8.27555	1.79826e-84		DTHD1	15.6155	2.15061e-164		NELL2	7.82787	1.73375e-53		ARPP21	9.62328	1.22049e-76		SYT14	9.50445	3.76149e-79		SRGAP2	7.43744	9.33012e-69		DLG2	4.28325	1.05115e-11		HERC1	2.49477	2.34635e-09
	TSHZ3	6.62214	9.91879e-85		DSP	6.14561	8.96408e-69		AC004594.1	7.58846	5.0202e-95		SOX5	5.69983	2.16873e-84		SPAG16	10.4622	2.31799e-164		NCAM1	6.47745	3.56663e-53		DOCK3	8.71976	6.20209e-76		AC093879.1	8.82532	6.00083e-79		INSC	9.68897	2.52014e-68		SRRM4	4.49482	1.05115e-11		PODXL	5.67206	2.49602e-09
	GLI3	5.68348	4.90611e-84		CMTM7	5.87856	1.53362e-68		SAT1	6.53129	1.20177e-94		TRHDE	8.68059	3.8096e-84		AL022068.1	12.4225	2.4764e-164		ZMIZ1	4.7367	9.21198e-53		ASTN2	7.6176	1.42443e-75		ANKS1B	7.96121	1.63073e-78		NKAIN2	9.77955	4.26537e-68		WASF1	3.8635	1.14853e-11		NFKB1	3.86199	2.54326e-09
	PBX3	6.30204	8.57922e-84		ESRP1	6.01813	5.933e-68		SIPA1L1	5.61488	2.18005e-94		LSAMP	8.02642	4.60726e-84		RFX2	10.0009	2.52677e-164		SLIT1	7.31102	2.61985e-52		NMNAT2	9.07005	1.43902e-75		PDE4D	4.01078	3.96779e-78		FLRT3	8.23535	8.45345e-68		KCNT2	4.61464	1.16818e-11		MSN	4.56548	2.57811e-09
	COL6A1	4.72342	2.03319e-83		RASSF6	6.16114	6.61704e-67		MACC1	8.18757	6.54937e-94		RFTN2	7.70563	6.68521e-84		EFCAB6	12.5235	2.89117e-164		ATP8A1	5.54542	4.64466e-52		L1CAM	8.25005	1.87913e-75		CNTNAP4	10.6515	9.20444e-78		AATK	8.42083	9.86894e-68		LAMA4	4.41462	1.23258e-11		SHE	7.37139	2.79695e-09
	ADAMTS19	7.10898	1.09077e-82		ARPC2	4.24654	2.09718e-66		COL27A1	6.98011	1.09859e-93		ADGRL3	6.33976	7.54965e-79		CDHR3	12.3109	3.51742e-164		NOL4	7.46026	1.25336e-51		TUBA1A	6.40668	3.82132e-74		SYN3	9.19546	1.01433e-77		LAMA4	8.50072	2.6996e-67		BCHE	4.00008	1.36947e-11		CCNY	2.06171	3.08799e-09
	CARMN	8.39352	1.92349e-82		GPD2	5.08818	8.24449e-66		KIAA1217	5.88106	2.8038e-93		SCN9A	6.10004	4.32549e-77		CCDC114	13.8152	3.6932e-164		DOCK10	7.02934	5.31946e-51		MAPT	8.91651	4.40019e-74		AC009264.1	10.093	1.26262e-77		DHRS3	7.43782	2.74351e-67		LRRTM4	5.02673	1.55485e-11		CDC42SE2	3.2981	4.35156e-09
	TTC28	3.09649	7.12496e-82		THSD4	6.31343	1.556e-65		ARHGAP29	7.24745	4.50511e-93		GPM6B	6.94541	7.9274e-77		CDHR4	14.472	4.09837e-164		DPP6	8.64221	5.56823e-51		ELAVL4	9.07226	4.40306e-74		SGIP1	9.69477	2.17797e-77		GAS2L3	9.06506	3.25783e-67		PBX3	4.19444	1.59287e-11		MMRN1	7.75964	4.38289e-09
	ITGA8	8.80812	9.468e-82		AC044810.2	8.60802	2.05572e-65		ARHGEF28	6.44651	4.82535e-93		MAP3K1	5.63459	1.53209e-76		DNAH3	14.7711	5.25519e-164		PLD5	8.49228	2.58408e-50		CAMK4	8.81461	5.96358e-74		DPYD	6.49786	3.22607e-77		P2RX7	9.37913	8.149e-67		BICD1	3.9185	1.66196e-11		EBF1	5.65556	4.468e-09
	COL4A5	5.62846	1.10508e-81		ATP8B1	5.85389	6.50089e-65		AC019197.1	7.84271	1.49058e-92		PLCB4	4.49221	8.15213e-74		DYNC2H1	8.21612	6.87549e-164		ADGRL3	5.95714	4.18825e-50		RIMS1	9.17788	8.58982e-74		SRRM4	10.0174	4.3829e-77		SORBS1	6.70143	1.21467e-66		EPHA7	4.06178	1.77278e-11		RAPGEF5	4.53359	4.88357e-09
	VPS13B	2.31572	2.7538e-81		THRB	6.16457	1.48712e-64		LRP5	6.00894	2.24843e-92		CHL1	7.39383	1.11955e-73		C4orf47	12.2092	7.6943e-164		FNBP1L	2.58101	7.18814e-50		KLHL13	7.0191	1.86825e-73		RIMBP2	9.51868	5.79475e-77		SCN7A	8.38385	3.81857e-66		XYLT1	4.11013	1.77678e-11		GPRIN3	5.66976	5.37117e-09
	PDE5A	3.65934	2.85093e-81		YAP1	4.6202	1.70969e-64		GRHL2	8.51525	1.56195e-90		COL18A1	5.36889	1.54935e-73		AK8	12.8956	8.22396e-164		CADM2	7.405	1.02002e-49		PTPRK	4.79336	5.16899e-73		MEIS1	4.04251	5.79475e-77		GPM6B	8.06486	5.565e-66		EML5	4.71501	1.84571e-11		DOCK8	4.81294	5.39336e-09
	AC012409.2	6.40684	3.55982e-81		CDH1	6.0568	1.71128e-64		PRELID2	6.82417	3.22488e-90		MAP4K4	3.90083	2.3245e-73		CFAP52	14.206	9.4773e-164		AC093879.1	6.86015	3.36878e-49		RUNDC3B	8.9344	6.73712e-73		PCLO	7.23074	5.79475e-77		COL5A3	10.039	7.42668e-66		CREB5	4.25203	1.84571e-11		KDM7A	3.35622	5.39336e-09
	SFMBT2	6.24688	4.30039e-81		SERINC5	4.04906	8.57118e-64		GALNT13	9.30506	3.4661e-89		ROR1	6.41764	2.70691e-73		2010-03-01	13.8385	1.09778e-163		GABRB3	7.12291	5.04596e-49		CELF4	9.02129	7.18465e-73		CCDC171	6.36292	6.69252e-77		PMP22	8.51097	2.20874e-65		DOCK10	4.37972	2.10702e-11		PLA2G4C	5.40052	5.4112e-09
	THSD4	6.08778	9.96246e-80		TMPRSS4	6.21164	2.49376e-63		LMO4	6.34335	1.32614e-88		IL1RAPL1	7.0582	5.15363e-72		VWA3A	15.2773	1.10318e-163		MAP6	6.32725	5.75391e-49		MAPK10	5.39221	1.14103e-72		KIF1B	3.84304	1.15717e-76		AOPEP	2.78349	2.29352e-64		GRIK3	4.1273	2.34558e-11		NFATC1	5.64572	6.2737e-09
	PLCL1	6.47981	2.01327e-79		NAALADL2	4.43735	1.49026e-62		LPP	3.80169	2.45876e-88		RBMS3	5.97342	9.59876e-72		DNAH10	13.4662	1.2667e-163		SLC8A1	7.6829	2.53793e-48		DGKB	9.70505	2.78077e-72		CNTNAP2	11.9102	1.24413e-76		COL1A1	8.19675	1.78486e-63		KCNH8	4.20152	2.65462e-11		SMARCA2	3.35235	6.41012e-09
	COL12A1	6.6146	2.45763e-79		ZNRF3	4.97789	3.7712e-62		FAM107B	6.34655	6.90563e-88		STARD13	6.79882	1.92793e-70		NEK11	11.4673	1.34671e-163		CTNNA2	9.11606	5.27878e-48		STMN2	9.03633	4.46253e-72		KCNMA1	8.85352	1.36139e-76		MEGF10	9.29288	2.36442e-63		MAP2	4.71526	2.76495e-11		SLC22A23	4.19891	6.80937e-09
	RORA	2.7069	2.73363e-79		ZBTB7C	5.511	4.07521e-62		MLLT3	5.91932	7.30326e-88		RNF150	4.9696	2.06492e-70		FHAD1	13.5182	1.5115e-163		RAPGEF6	3.56773	2.03412e-47		AC104827.1	7.44688	1.20541e-71		TUBA1A	6.50034	1.44095e-76		RASGEF1C	9.11698	1.97248e-62		U91319.1	4.28626	2.95566e-11		PITPNC1	3.96591	7.00582e-09
	OGN	6.42519	2.77704e-79		RNF43	5.7571	5.6745e-62		GRB14	7.75656	8.46584e-88		HS6ST2	7.31185	4.05504e-70		C11orf16	14.4401	1.82524e-163		KIF5C	6.88657	5.56347e-47		SRGAP1	5.5918	4.67534e-71		NMNAT2	9.29643	1.74452e-76		CTNNAL1	6.88916	3.86473e-62		ABCA8	4.11585	3.209e-11		LRRC8C	4.40022	7.00582e-09
	COL14A1	6.90129	5.34238e-79		NEDD4L	3.50981	7.99709e-62		ARHGEF38	7.4328	1.71115e-87		SASH1	4.55403	1.75407e-67		CASC2	12.7983	2.93428e-163		NCAM2	7.47135	7.27587e-47		KCNT2	7.28207	5.04655e-71		UNC79	8.31613	2.16298e-76		PALLD	5.16924	7.90133e-62		HAND2-AS1	4.4039	3.52984e-11		MAP4K2	5.76773	7.1094e-09
	ADAMTSL3	6.7923	3.98982e-78		PPL	5.53198	1.15866e-61		LRBA	3.7551	3.53087e-87		PRKD1	5.80751	2.24871e-67		STK33	12.4232	3.02879e-163		ATP11A	3.65252	3.60252e-46		DSCAM	11.7223	5.14368e-71		GRID1	9.57183	7.13393e-76		ABCA1	7.33127	1.34091e-61		SGIP1	4.65193	3.70405e-11		KANK3	6.62151	7.14071e-09
	ANTXR1	5.28704	5.05346e-76		GLIS3	6.78821	1.89551e-61		PTPRK	4.46517	8.88097e-87		OLFML2A	7.23825	3.52947e-67		CCDC60	12.6283	3.28703e-163		RAB3C	7.09804	5.43682e-46		GNAO1	8.45957	6.03458e-71		RGS7	9.66976	7.46315e-76		RHOJ	8.79346	1.36914e-61		FAM163A	4.20249	4.01317e-11		GNA12	3.58483	7.5406e-09
	NFIX	5.83598	1.47753e-75		MAST4	5.09545	2.37881e-61		RBFOX1	7.7463	1.23605e-86		AC022126.1	7.59121	4.38412e-67		CCDC40	12.3473	6.78344e-163		PLXNA4	6.78113	1.26096e-45		AC009264.1	9.51749	6.53535e-71		PTPRS	5.52252	1.54661e-75		STOX2	4.14887	2.48214e-61		AP002370.2	4.00555	4.10192e-11		MYH9	3.23367	7.5406e-09
	NAV3	6.89045	4.67541e-75		HMGA2	5.60234	4.64917e-61		ATP11B	3.91025	3.64794e-86		APP	2.25615	2.15496e-66		RFX3	5.58073	8.27546e-163		PTPRG	4.11381	1.47477e-45		CECR2	7.04527	7.8734e-71		SORCS3	10.0268	2.54759e-75		SIPA1L2	7.19109	3.74097e-61		APBA1	4.06616	5.1203e-11		ADCY4	7.21024	8.21158e-09
	ITGA9	5.53011	2.32205e-74		PTPRZ1	6.2895	1.48398e-60		SH3RF1	6.08483	8.67139e-86		VIM	5.83632	4.95194e-66		TMEM231	11.2381	1.0827e-162		SGIP1	7.26086	4.03506e-45		DYNC1I2	4.7762	9.24517e-71		DCC	10.0104	4.35077e-75		ATP1A2	8.86825	1.1094e-60		AC099792.1	3.945	5.7978e-11		C22orf34	6.57175	8.53503e-09
	ZFPM2-AS1	7.05292	1.14924e-73		PPFIBP2	5.33885	4.5224e-60		GRAMD2B	7.01599	2.34051e-85		ZFHX4	6.27398	6.02064e-66		TMEM67	9.84527	1.14871e-162		CADM1	4.45141	8.37673e-45		SEMA6D	8.63138	1.40487e-70		SCN3A	9.15171	5.96745e-75		EGFL8	8.64441	1.92783e-60		GULP1	4.2268	6.15709e-11		PELI2	3.74788	9.21498e-09
	FBLN1	5.7563	3.93203e-73		CDC14B	4.7219	8.34611e-60		TPD52	6.58691	2.51426e-85		FIGN	7.44752	6.46781e-66		MAP3K19	13.95	1.58308e-162		GPR137C	6.19854	9.9088e-45		CREB5	7.88446	3.86464e-70		CHRM2	10.0252	9.7955e-75		PLXDC2	7.78346	4.01351e-60		ANK2	4.20632	6.37205e-11		ZC3HAV1	3.89591	1.041e-08
	STAMBPL1	5.9275	8.82143e-73		ADK	3.23045	9.31192e-60		PRAG1	6.69682	9.16234e-85		GFRA1	6.02477	2.16982e-65		AK7	12.5801	1.73787e-162		AC110296.1	7.4638	1.3053e-44		DLG2	6.83994	3.90609e-70		AC011369.1	10.2144	1.23758e-74		LRRTM4	9.79654	9.19477e-60		ADGRG6	3.67015	6.46411e-11		CD36	7.04171	1.1576e-08
	CACNA1C	5.75273	1.75008e-72		SORL1	5.21944	2.90645e-59		PLCH1	7.65099	9.74386e-85		SCN1A-AS1	5.7266	5.57016e-65		AK9	10.684	1.97772e-162		DPYSL2	5.89626	4.68524e-44		SCN3A	8.76368	1.06249e-69		NCOA7	8.16105	3.95394e-74		SLIT2	8.39059	2.88991e-59		AKT3	4.06106	6.91491e-11		FLT4	8.0954	1.19999e-08
	RBPMS	5.35073	4.29905e-72		MYOF	5.56255	4.68472e-59		SEPTIN9	5.39719	1.75762e-83		EPB41L2	6.21237	8.72949e-65		CFAP74	13.6101	2.5675e-162		LINC02641	7.04612	8.24918e-44		TRIO	2.51133	1.6726e-69		EML5	10.2633	6.95781e-74		ARHGAP15	10.0276	6.90207e-59		MAPRE2	3.47102	7.31982e-11		ZDHHC14	4.37763	1.29244e-08
	PDLIM3	7.09053	8.79075e-72		ARID5B	4.62463	8.54135e-59		RNF43	6.96833	1.30977e-82		ITGA4	7.12799	1.16849e-64		CFAP100	13.8233	3.44091e-162		PTPRS	4.00414	1.42583e-43		SNAP91	9.33149	2.60226e-69		LUZP2	9.5763	5.85994e-73		VIM	6.82206	7.90152e-58		NFIX	3.70256	8.95841e-11		DOCK9	3.59673	1.29601e-08
	RBMS2	4.12125	2.91686e-71		HIF3A	4.19719	1.08776e-58		ANXA3	7.07618	1.38122e-82		POLR2F	6.82702	4.17609e-64		EFCAB12	14.0393	3.44091e-162		GNAO1	6.59342	1.64531e-43		DPYSL2	7.38806	5.7609e-69		SYN2	9.43281	7.75535e-73		COL18A1	6.05748	2.02483e-57		NAALAD2	3.53934	1.00921e-10		FRMD4B	3.77815	1.32005e-08
	PDE3A	5.19889	3.29835e-71		SMAD3	5.03587	1.8225e-58		MYO5C	6.94996	1.5412e-81		ARAP2	5.89414	4.2294e-63		LMNTD1	15.3895	4.0077e-162		BASP1	4.95022	3.29555e-43		APBA1	7.47177	6.20063e-69		UNC80	8.64817	2.12677e-72		COL14A1	8.81793	5.52289e-57		AC105389.3	4.58034	1.08551e-10		ITGA5	5.32924	1.37476e-08
	DDR2	5.28109	6.11365e-71		MAML2	3.68284	1.93952e-58		KLF5	7.03173	4.81125e-81		MEGF10	7.55233	5.91998e-63		WDR78	11.5855	5.97615e-162		ELAVL3	6.65633	5.20977e-43		CDH2	7.78325	6.80992e-69		SYT1	9.57601	2.6641e-72		MAP4K5	3.68632	8.15501e-57		ERC2	4.31278	1.15273e-10		MAST4	3.12667	1.58311e-08
	MSC-AS1	6.98634	2.0252e-70		ITGB4	5.55488	2.61463e-58		ROR2	7.66118	5.29787e-81		BCHE	6.44643	6.41969e-61		ARMC4	13.499	6.43446e-162		AC096576.3	7.1481	6.31508e-43		CHRNA3	8.33309	8.33781e-69		RIMS2	9.35504	3.11064e-72		EHBP1	3.42957	2.55895e-56		LSAMP	5.33929	1.16518e-10		MCF2L	3.51791	1.97961e-08
	PLXDC2	5.91893	3.0221e-70		CCSER1	5.30909	4.84548e-58		AC093535.1	6.82611	1.93205e-80		ARNT2	6.01083	1.21136e-60		DNAH9	14.0309	6.55929e-162		ELAVL4	6.83413	3.84716e-42		AP003086.1	6.93576	1.27008e-68		SYNPO2	9.24307	9.42645e-72		UTRN	4.424	4.16194e-56		LDB2	4.59936	1.16743e-10		PRXL2A	3.68857	2.11621e-08
	GPCPD1	2.47992	1.86646e-69		NRXN3	6.6706	4.84548e-58		ARID5B	5.11486	2.47597e-80		LINC00461	7.61828	1.41132e-60		C7orf57	12.77	8.81046e-162		CAMK4	6.75432	1.69063e-41		AKT3	6.1302	1.37641e-68		DGKI	8.98173	1.07094e-71		DMD	6.27699	1.59325e-55		PLCB1	3.69612	1.16743e-10		ASAP1	2.67341	2.12479e-08
	RHOBTB3	4.83099	2.73446e-69		AQP3	6.1666	5.02896e-58		CDK6	5.11461	4.58625e-79		NKAIN2	7.48004	2.92037e-60		CFAP73	14.5093	1.48318e-161		SLIT3	7.51211	1.73029e-41		NAV3	9.16101	1.80794e-68		GAP43	8.77173	7.9571e-71		BCL2	6.04466	3.28048e-55		AKAP12	4.49918	1.25761e-10		AC025569.1	6.15726	2.51448e-08
	ARHGAP28	6.41562	3.58398e-69		SAMD12	5.82451	1.2825e-57		FAM149A	6.72143	1.06277e-78		CRISPLD1	5.91172	2.30711e-59		CCDC39	12.8569	1.62296e-161		AP003086.1	5.41346	2.25055e-41		VIP	10.0743	3.09479e-68		CDH6	8.38312	8.55009e-71		ZNF536	8.16161	4.05888e-55		ROBO2	4.30203	1.36563e-10		NR5A2	6.95566	2.99743e-08
	NR2F1-AS1	6.13053	2.41362e-68		FRAS1	5.91479	2.73713e-57		TMPRSS4	7.23747	2.34579e-78		IGSF11	6.43076	6.03862e-59		IQCG	10.634	1.81894e-161		DPYD-AS1	6.00123	2.6459e-41		NWD2	9.30861	3.84086e-68		DNM3	6.81524	1.32348e-70		MIR99AHG	6.55865	4.69006e-55		RIMS1	4.01586	1.38135e-10		RNF213	2.7751	3.26482e-08
	PDZRN3	6.00189	4.34426e-68		SYNE2	3.49388	3.44799e-57		POF1B	7.09303	2.39116e-78		AP1S2	6.17214	9.78857e-59		PPIL6	11.3989	1.97489e-161		STXBP1	5.16446	1.07826e-40		DNM1L	5.35279	5.33354e-68		CACNA1B	8.69936	1.63894e-70		S100B	9.05503	2.01301e-54		PPFIBP1	3.54467	1.49299e-10		MGAT1	4.11092	3.51794e-08
	LINC01266	6.57565	4.79233e-68		NDFIP2	4.97069	3.27356e-56		CYSTM1	5.5277	3.10717e-78		ADAM23	6.23435	1.45515e-58		TSGA10	10.3041	2.16577e-161		CACNA1B	6.48697	1.16145e-40		SCG2	8.73718	6.46313e-68		PPP2R2B	9.48674	3.15034e-70		POLR2F	7.87532	3.90355e-54		NID1	3.9958	1.51745e-10		DIPK2B	7.65912	3.63404e-08
	SEC24D	4.63259	8.75013e-68		KIAA1671	5.3409	8.65217e-56		UMAD1	5.66097	6.44536e-78		TANC1	4.91174	2.05877e-58		VWA3B	14.0165	2.27138e-161		MAP1B	5.16928	1.8111e-40		MYRIP	8.7628	8.03071e-68		NUP93	7.22688	7.21106e-70		MATN2	7.28732	4.37231e-54		CHRNA7	4.25186	1.78791e-10		NEAT1	3.90218	6.89586e-08
	PID1	6.48645	6.40269e-67		AC008056.1	5.79537	2.84933e-55		HNF4G	7.41147	1.22569e-77		LRRTM3	6.56112	1.0726e-57		CDS1	11.0487	2.72437e-161		LINC00632	6.2417	1.82927e-40		PRPH	8.2235	1.60658e-67		CHL1	8.25567	1.59926e-69		TENM3-AS1	8.57525	7.56507e-54		HS6ST3	4.47662	1.78791e-10		LRCH1	2.39499	8.78694e-08
	LRRC17	6.81546	1.1036e-66		BMPR1B	5.71037	3.58828e-55		LGR4	5.99657	3.36015e-77		TGFB2	7.11592	1.51991e-57		PPP1R42	13.7782	3.72937e-161		GAB2	4.83379	1.37608e-39		GAL	8.77363	3.65251e-67		ALK	10.0026	3.16316e-69		PDZRN3	7.47167	8.60873e-54		CTTNBP2	3.7346	1.86524e-10		RREB1	3.81466	9.08967e-08
	MDFIC	5.05788	1.47243e-66		TACSTD2	5.75948	9.20701e-55		ARHGAP18	6.88267	1.19754e-76		DLEU2	3.81459	1.70659e-57		ROPN1L	13.3949	9.62488e-161		CHD7	4.01343	1.67246e-39		FAR2	8.66473	1.82954e-66		SPTAN1	4.10522	7.69247e-69		ARHGEF10	6.0781	2.40721e-53		ETS1	3.54482	1.91074e-10		ADGRF5	6.5422	1.09141e-07
	MIR99AHG	4.74395	2.07335e-66		BCAM	5.6302	1.11189e-54		AC120193.1	7.29	3.34153e-76		PIP4K2A	5.02584	3.84788e-57		RPGR	11.0681	1.07579e-160		MACO1	4.78899	1.67246e-39		MAST1	8.07157	4.70588e-66		LRRTM4	9.92067	8.13845e-69		NRP2	7.11672	3.03554e-53		AC068308.1	3.91975	1.9445e-10		MICAL2	4.73898	1.15669e-07
	GLT8D2	6.41678	2.53691e-66		NEBL	6.45553	1.49595e-54		RERGL	8.23453	5.63241e-76		RORB	8.01596	4.21589e-57		KIF6	13.4313	1.50754e-160		CAMTA1	4.08225	1.67246e-39		KCNQ5	11.8041	7.06927e-66		NCAM1	7.00925	9.29831e-69		GULP1	6.46745	1.42829e-52		RFTN2	3.83582	2.29057e-10		ARHGAP31	4.03141	1.26959e-07
	NEXN	6.39493	3.28024e-66		SOX6	5.79701	1.55645e-54		ROR1	6.35813	9.61144e-76		RASSF4	6.72706	6.33226e-57		EFHC1	8.08554	2.23069e-160		DLGAP2	7.73069	2.00752e-39		PTPRN2	7.31655	1.52879e-65		ERC2	8.43576	1.08009e-68		PTPRJ	5.88773	1.7067e-52		EDNRB	3.49664	2.29844e-10		ST3GAL1	4.03313	1.32484e-07
	FNDC3B	2.63948	4.8784e-66		ZFP36L1	4.21651	3.19516e-54		RPS6KA2	6.02149	9.76765e-75		CDK14	3.78989	1.85767e-56		C5AR1	12.7434	2.29438e-160		TNRC6C	4.4426	2.13802e-39		STMN4	8.48517	3.44508e-65		MAGI2	6.50959	1.22478e-68		ITGA1	8.64565	2.58966e-52		TGFB2	3.62916	2.29844e-10		NAV1	3.42169	1.41846e-07
	BNC2	6.93754	2.75502e-65		CNTNAP3	5.59841	3.23487e-54		RREB1	5.4011	2.46675e-74		MPPED2	5.81109	8.29285e-56		TTC21A	11.6693	2.76541e-160		CLASP1	1.82479	2.29228e-39		ABCB1	8.31708	3.94937e-65		TSPAN7	8.46164	3.65338e-68		STARD9	5.7471	1.03333e-51		AC125613.1	4.28574	2.41577e-10		CHST15	4.24833	1.72467e-07
	GUCY1B1	5.98825	3.90776e-65		CLINT1	3.83088	3.29174e-54		ATP13A3	5.0563	3.24853e-74		VCAN	5.66817	1.77998e-55		NEAT1	10.5711	3.79487e-160		AC084361.1	7.00887	2.57801e-39		NRG1	9.57203	4.45599e-65		CASZ1	7.69495	8.11149e-68		HSPA12A	6.53639	1.14904e-50		ELOVL2	3.5445	2.58308e-10		COL4A1	4.183	1.94251e-07
	BICC1	5.03828	4.8788e-65		FRRS1	5.45488	3.91212e-54		FOXP1	2.838	3.87123e-73		NELL2	7.39764	1.9129e-55		AL589693.1	14.104	4.9656e-160		ZNF536	7.22901	2.65151e-39		AC093879.1	7.97822	4.5699e-65		FAM155A	9.32155	2.46204e-67		SECISBP2L	3.47269	2.60136e-50		COL1A2	3.99442	2.71135e-10		A2M	4.83062	2.0191e-07
	PBX1	2.20716	1.39044e-64		LRP4-AS1	5.72235	5.48538e-54		RASSF6	6.7836	3.37814e-72		LRRTM4	7.76246	3.88809e-55		MUC4	11.8816	7.80984e-160		HDAC9	5.7044	3.17494e-39		KIF26A	8.55415	9.70781e-65		RTN3	4.78587	6.08571e-67		SEMA3C	5.14677	1.00699e-49		CADPS	3.97366	2.71586e-10		TRMT9B	4.30794	2.08713e-07
	COL4A2	5.86771	1.60783e-64		MTUS1	4.54058	1.18997e-53		DEPTOR	6.34742	3.90559e-72		ANTXR1	5.16878	3.92118e-55		CSPP1	7.03393	9.68649e-160		JAKMIP2	4.66606	1.47276e-38		RAPGEF6	4.08233	1.14269e-64		MAP2	8.25312	8.65017e-67		KLHL29	6.69254	1.47866e-49		EYA1	3.69952	3.04094e-10		RIN3	4.32043	2.17784e-07
	SCN7A	5.67509	2.31109e-64		LPP	3.22907	1.37599e-53		DRAM1	7.20288	1.17849e-71		DISC1	5.21342	4.48684e-55		RGS22	12.8486	1.22904e-159		DOCK4	4.17921	1.69699e-38		JAZF1	5.8162	4.16141e-64		FMN2	7.56223	4.00647e-66		NKAIN3	8.82027	3.04364e-49		ADAMTS9	3.75056	3.09379e-10		PDE8A	2.46217	2.33519e-07
	FAM110B	5.63407	5.33714e-64		AC104123.1	5.58062	4.55684e-53		MAP3K5	6.87973	1.17934e-71		SOX10	6.89823	4.74307e-55		MAATS1	12.8431	1.44656e-159		SNAP91	6.84131	2.55252e-38		KIF1A	7.75063	4.50412e-64		TAFA2	8.71729	4.91671e-66		GFRA3	10.0134	3.05922e-49		SNAP91	4.0401	3.12892e-10		LRRFIP1	2.29631	2.38788e-07
	COL16A1	5.7576	7.56543e-64		GLUD1	4.02906	1.21372e-52		AFF1	5.49168	1.24462e-71		GAB1	4.4669	4.97457e-55		CFAP65	13.7804	2.11388e-159		LUC7L3	1.34287	6.42468e-38		HERC1	4.15942	5.63948e-64		PRKG1	6.51283	6.6078e-66		FRMD4A	4.53009	7.90728e-49		RECK	3.88761	3.12892e-10		SPTLC2	2.99631	2.49123e-07
	PRSS23	5.74968	1.12988e-63		MRTFB	3.94576	2.88512e-52		TXNIP	5.80962	3.1009e-71		STARD13-AS	5.97157	1.86919e-54		TTC26	10.7962	3.42255e-159		MAST1	6.04831	1.75467e-37		SYT1	9.20799	5.67761e-64		PCSK1N	8.33324	1.0855e-65		FRMD3	6.54164	1.94641e-48		ADGRA2	3.4766	3.15987e-10		DDX5	1.71223	2.52151e-07
	ADAMTS2	6.80146	1.5251e-63		STK38	3.53102	3.28626e-52		FARP1	4.97749	4.8815e-71		AKT3	5.36537	2.26487e-54		FAM92B	13.1612	3.42274e-159		AC090709.1	6.74549	2.01725e-37		CRMP1	6.80446	7.77982e-64		XKR4	9.56099	2.44538e-65		IGSF11	7.18157	4.38848e-48		NEGR1	4.04996	3.21761e-10		MRC1	7.43875	2.94931e-07
	ST5	4.06883	1.5551e-63		GALNT7	4.80467	6.31234e-52		SULT1C2	8.34486	8.86114e-71		KHDRBS3	6.14605	2.44955e-54		IQCH	11.788	4.82106e-159		KCNQ2	5.92824	2.64197e-37		KIAA1211	6.02907	8.28329e-64		ARHGEF28	6.42665	4.13725e-65		MARCKS	4.35981	5.56082e-48		GABRA2	3.77826	3.50567e-10		ARHGAP29	3.5779	3.22238e-07
	FKBP10	5.11531	2.31148e-63		AC008014.1	5.31537	9.11109e-52		FHIT	5.54732	1.29745e-70		SLITRK6	5.62066	7.61557e-54		CEP83	9.16772	6.11595e-159		STMN2	6.42719	2.64255e-37		APC	4.44054	1.22318e-63		LSAMP	8.01735	6.20754e-65		MAP3K4	3.85516	6.51936e-48		CDH19	4.14999	3.59108e-10		TJP1	2.42955	3.4348e-07
	PCDH7	4.91625	9.66017e-63		IMMP2L	2.9001	3.4271e-51		THRB	6.99765	1.08173e-69		PCDH9	6.87531	9.80896e-54		NEK5	12.6463	7.12066e-159		MYT1	6.09863	3.07444e-37		SNX7	6.49696	3.46583e-63		MIR137HG	9.04149	7.43221e-65		NEK6	6.59233	7.34251e-48		FBN1	3.78763	3.61541e-10		GIMAP4	7.94586	4.12567e-07
	SPATS2L	3.97998	4.14048e-62		RMST	6.46809	1.85454e-50		COLCA1	7.51337	2.45617e-68		MAP4K3	2.29322	1.59833e-53		EFCAB1	12.5761	8.95325e-159		LINGO2	5.63439	3.44113e-37		NTNG1	9.15266	3.63202e-63		RAMP1	7.53947	2.68914e-64		HMGA2	6.50894	1.81524e-47		ZEB2	4.7579	3.65085e-10		ST6GAL1	3.67732	4.2471e-07
	IL1RAPL1	5.62557	4.32312e-62		PITX1	4.98727	9.30653e-50		KCNJ3	8.90083	1.83834e-67		PYGB	5.53058	1.64516e-53		DZANK1	11.1479	1.00808e-158		MYO9B	3.77951	4.47212e-37		EML6	7.66122	5.91785e-63		SLC44A5	7.25053	3.39011e-64		PCSK5	7.1029	7.56384e-47		CCDC88A	4.11465	3.67237e-10		SH2B3	4.66217	4.64749e-07
	FSTL1	4.33767	8.22564e-62		SDC1	5.56862	1.29645e-49		DNM2	4.94221	3.5472e-67		RB1	3.51662	5.63255e-53		DAW1	13.7397	1.74752e-158		GARNL3	4.66362	5.35317e-37		RTN1	8.15785	1.03598e-62		SRRM3	8.37496	1.06813e-63		ADAMTS9	7.28377	1.13353e-46		DPP10	4.00719	3.9106e-10		ARL15	2.03915	4.68529e-07
	STK3	4.15415	2.06232e-61		ELF3	5.46674	1.39399e-49		MYO6	5.30251	8.71841e-67		PDE7B	6.14888	5.99664e-53		KCNE1	15.6805	2.18405e-158		CEP170	3.23825	7.21937e-37		MCF2L2	6.88288	1.15079e-62		PAK3	8.36291	1.70821e-63		RNF130	3.50503	1.1507e-46		ZNF536	4.915	4.47258e-10		THSD1	5.15559	5.45877e-07
	MATN2	5.32179	3.28532e-61		ELL2	4.82657	1.94243e-49		BAIAP2L1	6.39936	1.53e-66		DOCK5	4.96005	2.2266e-51		TTLL10	13.7225	3.8594e-158		GFRA2	6.51544	7.56814e-37		ITGB8	6.08289	2.53115e-62		GABRB3	8.19802	2.33536e-63		ID2	7.48137	1.21243e-46		CHRM2	4.10273	4.50091e-10		STIM2	3.20671	6.65976e-07
	CMYA5	5.96234	3.63812e-61		CRNDE	5.20215	4.91332e-49		PPFIBP2	5.9738	1.72135e-66		GNG2	5.10548	1.97624e-50		ATP2C2	11.2889	4.82277e-158		AKAP12	5.24816	1.11013e-36		AC110296.1	8.74772	3.88605e-62		DCLK1	8.75789	3.11664e-63		ARHGAP26	4.82261	1.71844e-46		LRRC4C	3.74806	4.60705e-10		TNIP1	3.40809	7.13582e-07
	GUCY1A1	5.64506	4.02876e-61		FHIT	4.50406	4.95722e-49		PDGFC	5.79229	1.72135e-66		SECISBP2L	2.81932	9.90708e-50		SPATA6L	10.5686	1.78452e-157		SEPTIN6	5.08608	1.23181e-36		CHRNA7	9.20812	4.38888e-62		KSR2	8.24098	3.277e-63		THSD7A	6.6554	4.51583e-46		ADGRL3	4.18668	4.62762e-10		SNRK	3.3841	7.76926e-07
	ADAM33	7.47812	1.70287e-60		CFH	5.16435	1.14162e-48		CUX1	2.9996	2.37478e-66		RBMS3-AS2	5.71507	1.68111e-49		ERICH3	13.7555	2.66498e-157		DPYSL5	6.08805	1.79382e-36		ANO6	4.7297	5.36584e-62		TRIO	2.39153	1.29672e-62		SNTB1	6.21016	7.21781e-46		RIMBP2	3.98029	6.52761e-10		SP100	3.33945	7.84029e-07
	PGM5	6.7817	7.29779e-60		RAC1	3.63886	1.60711e-48		CCDC125	6.02309	8.95135e-66		FBXL7	6.13368	3.96188e-49		LRGUK	11.6954	3.24169e-157		CELF4	6.32617	2.37735e-36		UNC80	7.98215	5.36584e-62		UCHL1	7.76375	3.62893e-62		NAV2	5.65245	1.69523e-45		AFF3	4.07706	6.52761e-10		ADGRL4	7.17652	7.86793e-07
	HPSE2	7.89149	7.48741e-60		FGFR3	5.34002	2.18541e-48		OSBPL10	5.9472	1.96258e-65		NOVA1	4.8396	6.70892e-49		SAXO2	12.2334	3.54967e-157		LHFPL3-AS1	7.38106	2.93841e-36		SYN2	8.59561	6.20722e-62		ATP6V0A1	5.17056	3.79256e-62		LGI4	7.27504	1.9288e-45		DCLK1	4.26678	6.93664e-10		RSRP1	2.40747	8.07537e-07
	MAP2K6	4.86911	1.29119e-59		PRELID2	4.91546	5.38111e-48		PLEKHA5	2.40706	2.2087e-65		RETREG1	5.52025	8.91939e-49		ANKMY1	11.0666	3.54967e-157		KIDINS220	2.30317	3.04715e-36		FMN2	7.40803	1.13274e-61		MEG3	3.10151	1.6758e-61		MDGA2	8.61923	2.21563e-45		RBMS3-AS3	3.70084	7.18081e-10		ARHGEF7	1.5494	8.68761e-07
	EHBP1	2.27561	1.90891e-59		AC023590.1	5.01775	9.55624e-48		NUDT4	5.22272	5.11308e-65		NFIA	4.87081	9.93364e-49		CFAP53	12.1073	1.03486e-156		SOX4	4.08779	1.54477e-35		ALK	9.47099	2.56135e-61		RBMS1	3.28023	2.04069e-61		SLITRK2	8.71259	2.61253e-45		ACTA2	3.40097	7.79953e-10		CAVIN2	5.51903	9.91584e-07
	AC106845.1	5.71158	8.37869e-59		KANK1	5.08312	9.72925e-48		PKHD1	8.51762	6.41e-65		ATP1A2	6.44935	3.0175e-48		DNAAF4	10.5269	4.20002e-156		CCBE1	7.05423	1.76103e-35		DGKI	8.25829	2.97131e-61		TUBB3	7.77312	3.77928e-61		TOX	5.31356	4.33857e-45		NAV3	4.11734	8.09484e-10		CRIM1	3.15285	9.9547e-07
	NRP1	5.12281	7.93686e-58		AC104365.1	4.60933	1.47907e-47		HPN	8.16668	1.3951e-64		TBX2	5.8533	4.92552e-48		PIFO	11.3501	5.18664e-156		RBMS3-AS3	5.52186	1.80648e-35		NRCAM	7.56564	5.29626e-61		NCAM2	8.51574	5.92146e-61		RGCC	8.08614	1.25465e-44		CD200	3.46448	8.17043e-10		MEF2C	3.69333	1.00215e-06
	PIEZO2	5.07678	9.39982e-57		FRMD4B	4.95858	3.0633e-47		SLC26A9	8.66023	1.43526e-64		MIR99AHG	5.43595	1.28311e-47		LRP11	9.81759	6.34887e-156		SYT14	6.26471	2.26286e-35		CLASP1	2.37185	6.18084e-61		ARHGAP26	5.36104	2.62742e-60		DHH	10.264	4.82935e-44		RAB3C	3.68619	8.17043e-10		LYVE1	5.91057	1.12893e-06
	AC008591.1	6.01508	9.432e-57		PKP4	4.15551	5.35823e-47		LMO7	5.84252	5.74392e-64		KCNK2	6.65911	1.59077e-47		CLUAP1	8.93844	1.09476e-155		ADGRB3	7.40721	2.34091e-35		ENOX1	7.46095	6.5858e-61		NFASC	7.39017	2.91611e-60		EPHA5	7.82525	1.73964e-43		TRPM3	3.91281	8.17043e-10		EPAS1	4.53751	1.26973e-06
	GAB1	3.83445	2.63838e-56		EDARADD	5.43195	1.13568e-46		LMX1B	8.16228	8.70323e-64		ARHGAP42	4.43311	1.70913e-47		MNS1	10.1734	1.42069e-155		RTN3	3.41702	3.61614e-35		NSG2	8.23506	7.85382e-61		ZNF804A	8.94834	1.12061e-59		GNG2	5.75338	3.55674e-43		LINC01122	3.75915	8.17043e-10		SCARF1	6.09538	1.41295e-06
	KIRREL1	4.85082	2.77593e-56		CMIP	2.80593	1.62952e-46		CARMIL1	4.9964	1.1029e-63		WWTR1	5.18096	2.31825e-47		AGR3	10.3585	1.63513e-155		KCNH7	7.00261	4.1442e-35		UNC5C	9.3163	7.89679e-61		PPM1E	7.81224	1.13557e-59		CNTN6	8.07376	6.17054e-43		FHOD3	4.21914	8.41058e-10		MYCT1	7.20831	1.42052e-06
	LHFPL6	5.07297	3.23508e-56		PRKCI	3.07703	2.76628e-46		CLINT1	4.52915	1.13783e-63		LAMA2	6.33875	2.43743e-46		ODF2L	7.24871	1.79064e-155		NFASC	5.49076	6.05239e-35		ARHGAP22	8.66551	9.50276e-61		PPFIA2	8.05494	1.50533e-59		ARHGEF26	6.26847	9.13534e-43		EPHA6	3.81024	8.41652e-10		SNX9	2.16813	1.70109e-06
	NID1	5.05854	5.78754e-56		KRT15	6.3678	2.90947e-46		TJP2	5.85391	1.50069e-63		ELOVL2	5.89602	9.32842e-46		SPAG8	12.4011	2.7478e-155		DNM3	4.87474	8.61374e-35		SPTAN1	3.81076	1.35481e-60		KIF21A	5.79448	1.70789e-59		ERBB3	5.47632	1.75818e-42		CELF4	3.75499	8.72434e-10		EFNA1	4.00242	1.77009e-06
	FREM1	5.88272	1.30698e-55		KIAA1522	4.59181	3.41712e-46		DDAH1	5.58186	1.89661e-63		ERBB3	4.5243	1.9773e-45		AC130456.2	11.8824	2.88568e-155		TUBA1A	4.37037	1.26495e-34		NDFIP1	4.10882	2.51939e-60		DAAM1	3.8471	1.70789e-59		SH3PXD2B	5.49147	4.04617e-42		NOX4	3.464	8.72434e-10		AC078883.1	3.84684	1.87084e-06
	DNM3OS	6.21812	1.35408e-55		TRIM2	2.94406	5.52882e-46		EGLN3	6.30671	2.53399e-63		SGCD	6.3795	2.42133e-45		KIAA1211L	12.0101	5.08889e-155		CECR2	5.13069	2.34376e-34		EPHA6	8.48286	4.87445e-60		PHACTR1	7.52808	3.908e-59		ADAM23	6.5157	8.69983e-42		DDR2	4.06058	9.27967e-10		EPS15	2.65447	1.97543e-06
	ASAP1	3.50927	2.08951e-55		TPD52	4.78331	5.64678e-46		SLC41A2	6.20655	2.58409e-63		TET1	3.92897	6.61403e-45		CCDC81	11.4715	6.03619e-155		RHBDL3	7.04534	2.40415e-34		CLASP2	3.43295	7.56391e-60		OLFM3	8.87911	6.39267e-59		SHC4	7.41184	1.18219e-41		TIMP3	3.75742	9.27967e-10		MIR4435-2HG	3.57512	2.30643e-06
	ADAMTSL1	5.87127	2.31139e-55		DSC2	5.47915	5.74595e-46		B4GALNT3	6.39074	2.61544e-63		THSD7A	5.51918	1.17866e-44		NME5	11.5493	1.35551e-154		GAP43	6.05166	3.4382e-34		SLC8A1	8.57561	2.5907e-59		GRIA2	7.82454	7.27392e-59		GRIK2	6.21617	1.73079e-41		TSBP1-AS1	3.87711	1.0095e-09		PDE2A	4.14079	2.39413e-06
	CACNB2	4.89885	2.5223e-55		IQGAP1	3.33931	5.74738e-46		AC105916.1	6.0494	1.02835e-62		TCF4	2.55356	1.79214e-44		WDR60	5.46387	1.67459e-154		SSBP3	2.56536	3.51219e-34		ELAVL3	7.84165	2.61422e-59		GUCY1A1	7.71714	1.30741e-58		CSGALNACT1	6.91518	3.07447e-41		SLC8A1	4.64248	1.02084e-09		SNX25	2.50306	2.68968e-06
	MALRD1	6.18619	4.36578e-55		NPNT	5.31144	7.62497e-46		SOS1	2.35488	1.09262e-62		COL8A1	7.14701	2.20473e-44		KIAA2012	14.0902	2.03679e-154		DYNC1I2	3.15584	4.26457e-34		TNS3	5.18861	3.65865e-59		GARNL3	6.08569	1.5028e-58		PREX1	6.46443	4.07085e-41		ZNF521	3.70995	1.09316e-09		RAPGEF4	3.43596	2.77218e-06
	ADGRA2	5.09262	9.77868e-55		SUSD6	4.27741	1.35548e-45		ENOSF1	4.95526	1.48895e-62		DOK6	5.54354	3.05213e-44		C9orf135	12.5873	2.21106e-154		AOPEP	1.93923	4.34511e-34		UNC5D	8.90583	3.82684e-59		CNTN5	9.10307	1.50685e-58		DAG1	5.74596	4.43644e-41		ANTXR1	3.79953	1.11792e-09		STAB1	7.47335	2.80587e-06
	STARD9	4.25323	3.28488e-54		FAF1	2.31915	2.79068e-45		TBC1D4	5.71741	2.74345e-62		ARHGEF26	5.18543	7.7996e-44		TTLL9	12.1161	2.69192e-154		SRGAP3	3.12593	8.06671e-34		SCN5A	7.78705	4.21815e-59		CADPS	8.39961	1.50685e-58		HDAC4	4.12914	4.94913e-41		DPYD	3.18043	1.22639e-09		CAVIN1	4.25484	2.96456e-06
	EGFR	4.98776	6.56492e-54		IGFBP2	3.54779	2.86335e-45		ZDHHC14	6.15759	1.58557e-61		NID1	5.30504	9.14248e-44		SYTL3	11.6557	5.78909e-154		FMN2	5.49219	9.09156e-34		CHGA	7.84825	6.74003e-59		CCBE1	8.83553	3.63576e-58		CNN3	4.67753	1.01287e-40		POSTN	3.60481	1.30114e-09		ITSN2	2.27961	3.05641e-06
	TCF7L1	4.37893	1.3964e-53		COBLL1	5.34229	4.67224e-45		MUC5AC	8.07997	1.97341e-61		MAP2	6.38882	9.4501e-44		DOC2A	13.2028	2.39965e-153		AL391807.1	5.55686	9.2443e-34		CCDC88A	6.01058	6.74003e-59		FAM163A	8.29331	7.27944e-58		TMOD2	6.01547	1.01287e-40		EPB41L2	4.10508	1.30114e-09		DOCK6	2.98356	3.08529e-06
	FGF7	6.19882	4.45881e-53		KRT8	4.62482	9.34291e-45		MOB3B	5.54328	4.9108e-61		EGFLAM	6.28014	1.23195e-43		ZMYND10	11.7279	2.56203e-153		EBF3	6.13058	9.6894e-34		AC096576.3	8.25089	1.31746e-58		GRK3	6.55061	2.01099e-57		DLEU7	7.12467	1.11996e-40		TMEM45A	3.34019	1.42935e-09		PGM5	4.31668	3.27191e-06
	VSTM4	6.22098	9.39326e-53		CACHD1	4.29559	1.65978e-44		GBE1	5.57676	6.7118e-61		SV2B	6.44504	2.30356e-43		DYNLRB2	11.7977	1.30342e-152		GSE1	3.57124	1.01455e-33		OPRM1	8.93308	1.80545e-58		CTNND2	7.12915	2.13886e-57		MAPRE2	4.82648	1.59945e-40		GNAO1	3.62399	1.50987e-09		LMBR1	2.6127	3.27242e-06
	ADGRD1	6.92844	1.41088e-52		NXN	3.33884	3.62826e-44		IGFBP2	4.39807	9.61905e-61		FBN2	5.88613	2.7295e-43		TTC25	11.4919	2.56183e-152		L1CAM	5.52137	1.77831e-33		PLEKHA6	6.04778	2.17753e-58		ANK3	4.34994	9.38601e-57		COL16A1	6.59672	3.579e-40		PIEZO2	3.79042	1.5295e-09		EMCN	6.564	3.57946e-06
	PRICKLE2	4.2306	4.1327e-51		HOTAIRM1	4.29343	4.00106e-44		STYK1	6.40502	1.37404e-60		PARD3B	4.00103	6.48101e-43		CCDC17	13.2349	5.94559e-152		PAFAH1B1	1.57643	1.9218e-33		DPYD-AS1	7.28464	2.50314e-58		ATP11A	4.53142	9.46128e-57		FSTL5	7.75976	7.83924e-40		CSGALNACT2	3.43084	1.55238e-09		PRCP	3.29648	4.08372e-06
	PTCH2	6.44539	1.23392e-50		CFTR	5.42803	4.26017e-44		RAPGEF5	6.11332	1.64867e-60		ATP8A1	4.79765	7.25529e-43		TCTN1	10.1266	7.05e-152		MAP2	5.87892	4.24391e-33		CHRM3	8.15101	2.71472e-58		FSTL5	9.2694	2.28958e-56		AC079793.1	8.72127	2.68074e-39		FN1	3.56608	1.57864e-09		COL4A2	3.50458	4.25708e-06
	AP001528.1	5.92992	1.79446e-50		C1GALT1	4.18795	1.44609e-43		TC2N	5.94271	6.90421e-60		TFDP2	2.71284	1.85749e-42		TTLL5	6.89322	1.0068e-151		SGSM1	4.55775	6.66986e-33		KCNQ3	8.83874	3.85467e-58		MAP7	6.25602	3.20546e-56		USP53	4.79182	2.80028e-39		FLNA	3.61348	1.68134e-09		FCGRT	3.18332	4.4892e-06
	PREX2	6.09436	2.81622e-50		RAD51B	4.10569	1.81681e-43		SLC44A3	5.64621	9.16355e-60		DLEU1	4.19092	1.91934e-42		MLF1	10.539	2.51965e-151		DGKI	5.9453	1.24253e-32		FAM163A	8.25672	1.65517e-57		KALRN	5.09694	3.31598e-56		UST	5.69409	3.48427e-39		LINC01776	3.65983	1.71526e-09		ICAM2	6.50476	4.68086e-06
	DENND2A	4.05014	3.15685e-50		LAMB3	5.09027	2.11172e-43		GMDS-DT	4.87875	1.25983e-59		CDH2	5.69711	2.46186e-42		LDLRAD1	12.3762	3.48382e-151		SPTAN1	2.64262	1.25369e-32		KIDINS220	3.0394	1.87774e-57		STXBP1	6.20628	4.01176e-56		ADGRG6	6.17218	4.47653e-39		LDLRAD4	4.32063	1.74071e-09		ARHGAP27	4.13124	4.68086e-06
	ABCC9	7.61776	3.58295e-50		AL590652.1	4.80323	3.23955e-43		FRK	5.9862	4.07932e-59		PRIMA1	5.58041	2.89713e-42		RNF213-AS1	8.73557	3.66198e-151		CTNND2	5.41803	1.63194e-32		ATP11A	4.46257	2.06463e-57		TSHZ3	7.54035	4.75497e-56		DOK6	6.19907	9.54818e-39		LUZP2	3.85747	1.74071e-09		BNIP3L	2.49121	5.02124e-06
	MAP3K20	4.13777	5.18577e-50		ASCC3	3.40942	5.21643e-43		MBNL1	3.45456	4.58328e-59		CALD1	4.12241	1.2413e-41		MUC16	12.6365	4.14917e-151		SOGA3	5.50475	1.95779e-32		RAB3C	7.87113	3.98076e-57		TAFA5	7.46195	6.39447e-56		SRGAP2C	5.69723	4.6697e-38		NELL1	3.96697	1.75144e-09		TRAPPC10	3.03953	5.96492e-06
	PPP1R12A	1.94284	1.97591e-49		RBBP8	5.24198	5.35705e-43		USP53	4.99035	5.3855e-59		ADGRL2	3.45575	1.30789e-41		C11orf49	6.14296	4.25393e-151		ATP6V0A1	3.599	2.03505e-32		ISLR2	8.72833	7.41823e-57		XKR6	4.81241	6.81569e-56		COL2A1	8.08537	5.18755e-38		LAMA2	3.94884	1.77481e-09		CDK17	1.81947	5.96787e-06
	AL133346.1	5.40959	4.06592e-49		RNF144B	5.09283	1.04329e-42		FN3K	5.60088	6.51465e-59		MEGF9	5.01825	3.22674e-41		ENKUR	11.22	4.48909e-151		SLC8A1-AS1	5.99037	2.51694e-32		TCF4	3.03408	8.27521e-57		GPR137C	7.15944	8.785e-56		ABCD3	3.90323	5.94958e-38		KCNK2	3.57232	1.77481e-09		LINC01558	6.14819	6.27651e-06
	SLC9A9	5.28223	4.46664e-49		COL4A5	4.39074	1.89611e-42		LINC01331	9.00304	1.46705e-58		GRID2	6.39018	3.71425e-41		FRMPD2	14.1967	4.9468e-151		AUTS2	2.00405	3.93657e-32		PPFIA2	7.76943	1.00035e-56		KIAA1211	5.67394	1.00272e-55		AC022679.2	7.39378	6.86486e-38		ERBB4	3.76963	1.77481e-09		AL589693.1	4.23527	6.27651e-06
	NR2F1	5.40139	5.86885e-49		PVT1	4.95999	2.40248e-42		ANKRD30BL	6.22272	1.56504e-58		TRPM3	6.45293	8.7996e-41		ANKRD45	12.0234	5.50391e-151		CELF3	5.73219	5.77858e-32		SORCS3	8.48963	2.05244e-56		KCNQ2	7.36168	3.58374e-55		NIBAN1	6.62417	1.03643e-37		DPYSL3	3.54001	1.78428e-09		AFDN	2.11151	6.71935e-06
	FGF2	5.15319	7.62666e-49		BMP3	5.08575	2.48458e-42		ITPR3	5.36881	3.54488e-58		ACSS1	4.58544	9.64051e-41		DRC7	13.1685	5.51487e-151		SENP7	2.05384	5.78417e-32		RBMS3	5.9053	2.56095e-56		NRXN2	7.26089	9.31984e-55		AHRR	6.64223	1.43202e-37		TCF4	1.86241	1.83683e-09		IGFBP7	3.72722	6.73116e-06
	GRK5	4.4431	1.60753e-48		PTPN3	4.48661	2.93686e-42		ARGLU1	1.49493	6.11938e-58		AC008056.1	5.25619	2.15288e-40		ZNF440	10.0099	8.83114e-151		MYEF2	4.5822	8.68492e-32		NAV2	5.88743	3.93217e-56		SYT11	6.78747	1.00699e-54		PRKCA	5.56279	1.49309e-37		LINC02268	3.40543	1.87727e-09		ZBTB46	3.5063	6.73116e-06
	SVEP1	6.54263	3.1547e-48		ANXA2	4.19356	3.9147e-42		IMPA2	5.74589	6.24266e-58		LAMA1	6.18016	2.8469e-40		KIAA0825	9.71278	1.38421e-150		CRMP1	4.6841	9.96256e-32		XPR1	5.40345	4.57019e-56		DCX	7.68489	1.19771e-54		NTRK2	7.7433	1.52007e-37		SYN3	3.55901	2.12604e-09		HIF1A	2.77101	6.73604e-06
	LOXL2	5.08968	3.23345e-48		AC027097.2	4.49804	4.21079e-42		ARFGEF3	5.4598	7.184e-58		FAM126A	5.11579	3.48446e-40		CFAP57	11.9036	1.97824e-150		KMT2A	1.81044	1.99007e-31		ASTN1	7.55464	5.07452e-56		SV2C	9.45106	1.56678e-54		SPTBN1	1.96014	1.52166e-37		CHL1	4.25989	2.17759e-09		CHKA	2.95672	6.73604e-06
	PDLIM7	4.63293	4.36194e-48		EHF	5.01789	6.30581e-42		ARSJ	6.32685	1.46062e-57		CHPT1	3.8591	4.21271e-40		NUP50-DT	10.9723	2.09582e-150		CNTNAP4	6.8135	2.66281e-31		FAM49B	5.31925	5.81484e-56		AC016042.1	8.24599	2.47498e-54		NID1	5.96766	4.44018e-37		GHR	3.70167	2.23182e-09		CASP10	4.03744	7.08531e-06
	TNS1	4.30866	6.76793e-48		LAMA3	4.40565	1.35686e-41		KIAA1324	6.31771	1.4851e-57		COL5A2	5.81807	8.21086e-40		MS4A8	12.8986	2.68536e-150		TCF7L2	2.52255	7.54747e-31		SEMA3C	5.17165	6.42598e-56		PWRN1	6.24493	2.5427e-54		SOX10	6.90642	4.8368e-37		SNCA	3.50433	2.2366e-09		SETD3	2.89813	7.69661e-06
	TGFBR3	4.82031	1.20943e-47		ITPR2	4.65121	1.63593e-41		CELSR1	6.1772	1.92838e-57		PCGF5	4.59587	8.46571e-40		USP2-AS1	12.7507	2.68536e-150		RIMBP2	5.96115	1.29309e-30		DYNC1H1	3.93261	1.08348e-55		COG5	3.64283	2.97446e-54		CEP85L	5.12633	6.91146e-37		UNC5D	3.89678	2.2366e-09		FKBP9	3.04321	7.98499e-06
	C1orf54	5.47587	1.44521e-47		METAP1	4.05337	1.82479e-41		SPINK1	6.78569	4.76159e-57		LPCAT2	4.97119	1.31882e-39		RAB36	11.6148	2.91695e-150		CDH2	5.30637	1.3867e-30		LINC01776	7.96344	3.57161e-55		KCNH7	8.72414	3.29583e-54		AC007682.1	6.94344	1.20362e-36		PCLO	3.73086	2.26029e-09		SELENOP	3.64886	8.18815e-06
	FRMPD4	6.79443	1.69488e-47		MYO1D	4.51388	2.00773e-41		SHH	6.57744	1.74298e-56		KIF13A	2.70646	1.3854e-39		FAM183A	11.0038	3.00296e-150		ERC2	5.59507	1.3867e-30		SORCS2	6.49692	4.04545e-55		CACNA1E	7.66753	6.66881e-54		PTPRZ1	6.15336	1.72359e-36		DST	1.91716	2.303e-09		PROX1-AS1	6.98932	8.18815e-06
	GXYLT2	5.72384	2.12684e-47		LAMA5	4.40344	2.45957e-41		RUNX1	6.42655	1.98625e-56		DGKB	6.188	3.44744e-39		TMC5	11.8141	3.77082e-149		JARID2	2.33235	2.24692e-30		UNC79	7.21334	5.1339e-55		NRSN1	7.71605	7.11647e-54		TEAD1	2.65197	1.90238e-36		MYT1L	4.30653	2.31585e-09		CDYL2	4.92477	8.20639e-06
	SPARC	4.39046	2.93054e-46		PLEKHA7	5.22984	4.40969e-41		RGL3	6.85691	3.97703e-56		ITGA2	4.90742	5.09849e-39		ANKFN1	14.3157	6.38947e-149		PTBP2	1.72542	2.81202e-30		CADM2	7.83113	1.02977e-54		MACROD2	4.31348	8.95865e-54		TTYH1	6.90338	1.98958e-36		SFMBT2	3.48059	2.37009e-09		TNFRSF1B	6.02396	8.43147e-06
	PEAK1	3.596	4.17937e-46		ZHX2	4.07478	6.15501e-41		KIAA1522	5.28803	4.71982e-56		CECR2	4.75211	5.23294e-39		PLCH1	10.0128	7.04526e-149		GLCE	4.50177	3.93539e-30		MYO5A	6.71249	1.4319e-54		GAB2	5.96443	1.28886e-53		CHL1	6.52409	2.29889e-36		KHDRBS3	3.52264	2.38343e-09		BCAM	3.3335	9.66989e-06
	TMTC2	2.75691	1.15823e-45		STON2	4.77469	7.01212e-41		CDC42SE2	4.56949	7.56104e-56		CEMIP2	3.82908	1.2122e-38		CCDC187	11.5336	1.22555e-148		RUFY3	2.68868	5.40528e-30		SYT14	7.85901	2.05687e-54		AP000462.1	6.69229	2.29799e-53		RAI14	4.70888	2.34163e-36		VIM	3.43843	2.3969e-09		CFLAR	2.28104	9.69776e-06
	LRP1	3.29965	1.2865e-45		AP001207.3	4.84787	1.24095e-40		DCDC2	6.16909	7.93431e-56		PTPRM	4.07171	2.08896e-38		AC002072.1	13.8577	1.28592e-148		PTCHD4	6.788	6.14798e-30		TENM4	4.95328	3.41775e-54		GNAO1	7.43654	3.72462e-53		PTPN12	3.04178	2.36615e-36		PRTG	3.39215	2.43939e-09		NRP2	3.30165	9.732e-06
	DNM1	3.84599	2.21529e-45		SLC1A1	4.52755	1.58644e-40		VSIG1	8.83182	8.77812e-56		LRRC4C	5.24592	2.15285e-38		CNTRL	7.5733	1.68967e-148		TRIO	1.59741	6.68406e-30		TMEFF2	8.41154	2.2919e-53		CPE	6.93443	5.78147e-53		ITGA2	5.76696	3.41291e-36		TBX3	3.37924	2.50453e-09		VWF	5.54168	1.05238e-05
	MAST4	3.88724	2.28693e-45		SIPA1L3	3.27288	2.60176e-40		GNAQ	2.56185	9.75383e-56		EDNRB	5.22633	2.40108e-38		RP1	14.7582	2.29307e-148		AC092691.3	5.47347	8.14005e-30		GPR137C	6.8537	5.37184e-53		RUNDC3B	7.71293	1.68772e-52		ITGA4	6.51886	5.04963e-36		NMNAT2	3.7152	2.51099e-09		KLF6	2.95625	1.06698e-05
	PARVA	3.70179	2.41044e-45		CUX1	2.5139	3.35642e-40		CAMKMT	4.44098	2.23252e-55		NOX4	5.43758	4.05775e-38		CD38	12.8375	5.64047e-148		TMEM178B	6.09729	9.94433e-30		SYT9	7.78426	9.27341e-53		LINC01122	7.65206	1.86235e-52		PDE7B	6.24322	8.85289e-36		COL18A1	3.34374	2.64013e-09		IL6ST	3.14078	1.12731e-05
	PRDM6	7.41804	4.31191e-45		SUSD4	5.07435	3.56395e-40		SEMA3D	5.96921	2.37696e-55		LMO3	6.62238	5.81458e-38		CAPS	10.1471	6.50884e-148		UNC80	5.46973	1.63443e-29		CDH12	8.16409	1.38229e-52		FRMD4A	4.42278	1.97421e-52		BTD	4.20113	1.50761e-35		CDH2	3.90275	2.66117e-09		TMOD3	2.64059	1.27055e-05
	SULT1E1	6.80982	4.75225e-45		CHD3	3.11872	4.40845e-40		PPM1L	5.6589	2.48044e-55		STAC	5.61094	1.1417e-37		MIPEP	9.78012	7.77981e-148		BCL2	4.46946	2.28776e-29		NFASC	6.87821	2.05912e-52		APC	4.19657	3.12447e-52		AFAP1L2	6.22766	1.51298e-35		PLSCR4	3.46582	2.68373e-09		RPH3AL	3.12581	1.37922e-05
	LIFR	4.03487	4.90552e-45		DOCK1	3.78561	6.32229e-40		ELF1	4.53546	4.04764e-55		HMGA2	4.75643	3.27312e-37		DNAH2	12.7759	7.96387e-148		GRK3	4.77331	2.56296e-29		FGF14	8.47082	2.06644e-52		PCNX2	5.62569	3.16727e-52		COL5A1	5.76412	1.66711e-35		RUNX1T1	4.55194	2.68373e-09		LUZP1	3.067	1.44829e-05
	EMILIN1	5.23112	7.08631e-45		AGR2	4.81736	7.42671e-40		FRAS1	6.43627	8.48728e-55		WIPF1	4.78553	3.40508e-37		RABL2B	9.83148	9.85966e-148		DPF3	5.74828	3.26737e-29		LINC00632	7.3145	2.89637e-52		DPF3	7.75882	3.31784e-52		EVI5	3.61634	2.94252e-35		NREP	3.59781	2.86794e-09		GAB3	4.56954	1.46126e-05
	NREP	3.62129	1.29153e-44		SP100	4.36907	8.31082e-40		PACSIN2	4.54073	1.04162e-54		COL28A1	5.61869	4.46626e-37		CCDC13	12.7308	1.28488e-147		ZEB1	5.3138	3.57974e-29		PAM	4.2394	3.13576e-52		TUBB2A	7.3064	3.37227e-52		LINC01197	7.62725	3.06163e-35		MMP2	3.30367	3.00497e-09		CDC42EP3	3.83419	1.46643e-05
	MRVI1	6.29555	1.32691e-44		LMO4	4.26306	8.65615e-40		UGT8	6.3632	1.47394e-54		CLASP2	2.57705	2.17392e-36		TCTEX1D1	13.5078	2.00535e-147		GRIK3	5.22049	4.29455e-29		CELF3	7.29918	3.52031e-52		SCG5	7.06928	4.03051e-52		RNF150	4.40479	6.2753e-35		MPPED2	3.75004	3.03769e-09		ECE1	2.73929	1.48388e-05
	SH3BGRL	3.39419	2.42535e-44		MYH14	4.37453	1.17163e-39		STK38L	4.97784	2.31536e-54		CASC15	4.585	4.5721e-36		C20orf85	10.4281	2.44476e-147		XKR4	6.28691	5.39739e-29		NRG3	8.4126	4.26829e-52		AP003086.1	6.28929	5.61821e-52		NR4A2	6.38628	7.21032e-35		AP1S2	3.36256	3.44543e-09		TBC1D4	3.09606	1.49575e-05
	TSBP1-AS1	4.61378	3.04904e-44		MAOA	4.84307	1.26579e-39		CHKA	4.83878	3.50716e-54		ANKRD44	4.34852	5.15353e-36		CAPSL	11.1935	2.46976e-147		C20orf194	2.38519	5.69032e-29		MIAT	7.48499	4.65676e-52		INPP5F	5.72324	1.46032e-51		TSPAN18	5.39579	8.68311e-35		MIAT	3.54553	3.49379e-09		VAV3	4.01007	1.50154e-05

## Sheet: Week_15
	1_Stromal				2_Intenstinal_stromal/muscle_KIT+ ANO1+				3_Enteric_neuronal_1				4_Ciliated epithelial_1				5_Ciliated epithelial_2				6_Basal_pre-squamous epithelial_TP63+ KRT4+				7_Enteric_glial				8_Intestinal stromal_OLFM4+ EPHB2+				9_Endothelial				10_Immune/endothelial				11_Smooth muscle				12_Enteric_neuronal_2
	names	logfoldchanges	pvals_adj		names	logfoldchanges	pvals_adj		names	logfoldchanges	pvals_adj		names	logfoldchanges	pvals_adj		names	logfoldchanges	pvals_adj		names	logfoldchanges	pvals_adj		names	logfoldchanges	pvals_adj		names	logfoldchanges	pvals_adj		names	logfoldchanges	pvals_adj		names	logfoldchanges	pvals_adj		names	logfoldchanges	pvals_adj		names	logfoldchanges	pvals_adj
	LRRC7	10.3956	3.55874e-290		IL1RAPL2	12.5733	7.88295e-240		CTNNA2	13.4864	2.0106e-263		DNAH7	11.9188	4.44465e-248		AC130456.2	11.2947	3.43763e-180		KRT19	9.00783	7.78667e-172		NRXN1	11.7598	1.57846e-237		EBF2	14.883	3.02691e-163		ITGA1	5.57686	3.55357e-33		PECAM1	13.4305	2.6056e-129		LPP	6.88975	2.26102e-132		SYT1	11.0631	9.80368e-117
	PBX3	8.95495	7.4018e-285		PDE3A	7.79403	3.96612e-233		RIMBP2	11.8375	6.56481e-253		CFAP54	11.3845	2.32351e-247		DNAH9	11.1425	3.98533e-177		MECOM	9.40484	1.50483e-161		SLC35F1	13.533	1.57846e-237		EBF1	10.2989	3.48183e-122		TANC1	4.62711	1.12566e-32		ELMO1	10.9094	7.44429e-128		CARMN	13.8813	3.57146e-132		DSCAM	14.1759	5.33688e-111
	DCN	10.0173	4.11568e-267		KIT	12.7246	1.25606e-231		DLGAP2	13.2904	1.04944e-252		HYDIN	11.9277	2.32351e-247		CFAP47	11.2475	1.52155e-176		PATJ	5.93756	2.96723e-149		CDH19	13.9483	2.20556e-231		LHFPL6	8.27733	1.45601e-117		TGFBR2	4.34448	2.63119e-27		EGFL7	11.7914	8.48865e-120		MYH11	15.6764	4.03597e-132		RALYL	13.0654	2.03238e-108
	PLAGL1	8.33783	2.29699e-264		VCAN	8.39844	1.76993e-230		MIR137HG	12.6787	8.18593e-250		ZBBX	12.8418	3.59901e-246		KCNE1	10.8943	2.1333e-176		RBM47	9.03079	1.81506e-148		DST	5.93966	2.23651e-230		COL1A2	6.90775	4.6532e-114		VIM	3.76589	4.3557e-25		SHANK3	10.0446	1.17822e-117		TPM1	10.5294	5.17472e-132		CCDC171	7.93286	2.91462e-107
	SGCD	7.98393	8.19978e-255		TLL1	11.6668	4.94716e-227		CNTNAP2	12.0403	9.5948e-250		FANK1	12.206	3.60813e-246		DNAH12	10.8069	2.1333e-176		AFF1	6.22775	3.05626e-148		PTPRZ1	10.8026	7.09462e-226		COL3A1	7.14907	3.05216e-106		COL12A1	4.75226	1.03291e-24		ARHGAP29	10.7191	1.48614e-117		ACTG2	15.018	1.3772e-130		SRRM4	11.9675	3.4075e-107
	FBN1	7.4094	3.16611e-247		SFMBT2	8.9191	1.79882e-221		ELAVL4	11.7543	1.84299e-249		LRRIQ1	12.1836	6.62603e-246		CROCC2	10.6282	2.1333e-176		IKZF2	7.70366	1.01443e-141		ADGRB3	10.6037	7.50658e-223		COL1A1	6.91364	3.79296e-106		COL18A1	4.03173	3.38474e-24		ELK3	9.41484	5.29092e-117		ACTA2	12.2863	3.16459e-130		AC105389.3	13.4707	8.18776e-104
	LAMA2	8.39452	6.46142e-242		PLCE1	6.02055	2.4555e-219		MYT1L	13.3006	2.48806e-249		ULK4	8.97858	7.40524e-246		CCDC190	11.1827	9.98878e-176		RREB1	5.94209	1.19125e-139		ADGRG6	10.7347	7.50658e-223		SEMA5A	8.05124	3.90702e-101		PHLDB2	4.29512	7.40095e-23		ERG	11.1739	2.69731e-114		MYLK	11.5755	4.26563e-130		CACNA2D1	8.90706	2.35751e-103
	NFIA	4.2593	9.00106e-241		CACNB2	9.19871	1.98144e-218		STMN2	11.2682	6.74495e-248		SPAG17	12.0034	7.49605e-246		LMNTD1	11.6527	1.0925e-175		SH3RF2	8.92733	4.04561e-134		ZNF536	10.9469	7.95709e-214		NRP1	6.37963	7.57403e-96		PTPRE	4.53561	8.43022e-23		MAGI1	6.35794	6.27575e-113		RBPMS	10.2409	1.03646e-129		EML5	11.8189	1.31248e-101
	COL3A1	7.7552	1.17046e-234		PRKG1	7.85779	2.95539e-214		DPP6	13.0277	7.28017e-246		NEK10	12.1968	1.86939e-245		ADGB	11.403	1.81343e-175		LINC00511	7.67631	8.11529e-133		FRMD5	11.5891	4.40239e-210		EPB41L2	5.48299	1.93827e-93		SPARC	3.96838	1.3176e-22		DIPK2B	11.8483	1.11065e-112		SORBS1	11.0584	1.33317e-129		KCNQ5	12.7552	2.12232e-101
	NAV3	8.5738	5.49697e-234		FOXP2	6.08419	1.98049e-212		SEMA6D	11.329	2.88759e-245		DCDC1	12.235	1.86939e-245		TTC29	11.3968	3.72221e-175		KRT13	10.4782	1.73083e-132		SOX5	9.41398	3.89674e-209		CDH11	6.87996	4.31504e-92		GRB10	3.93258	5.76092e-22		DYSF	11.7916	1.44877e-112		SYNPO2	12.8559	1.40768e-129		FGF13	12.0641	6.06209e-100
	COL1A2	7.14911	1.56283e-233		MEIS2	6.53502	3.13995e-210		CACNA1B	11.5423	2.04182e-244		DNAAF1	13.0018	1.86939e-245		TMEM190	10.3646	3.72221e-175		MIR205HG	8.69118	4.56063e-130		NKAIN3	12.0789	2.43283e-207		FLRT2	7.51818	5.08086e-92		HSPG2	3.96164	1.0174e-21		UTRN	4.60655	4.50205e-111		MSRB3	11.422	2.33052e-129		CCSER1	9.77873	6.20564e-100
	ZNF385D	9.2554	4.53627e-224		ADAMTS19	9.13816	1.43618e-208		KCNQ5	13.1752	3.18621e-244		CFAP299	13.0334	2.09618e-245		DNAH5	10.3644	6.78066e-175		NECTIN1	8.88627	5.9008e-130		SORCS1	10.0044	4.03311e-207		SULT1E1	11.346	7.05605e-92		COL4A1	4.24144	2.08235e-21		KDR	11.3436	1.73456e-108		LMOD1	14.1608	2.12316e-128		FAM163A	10.6343	2.5537e-99
	SULF1	9.26905	3.49677e-215		DPP10	9.61756	2.07114e-204		CELF4	11.4859	2.64102e-243		ARMC3	12.3842	1.33642e-244		TMEM232	10.4311	8.01925e-175		BCL11A	7.50501	5.18982e-128		PRKCA	8.47918	4.06953e-202		COL5A2	5.42788	3.88207e-89		CALD1	2.93129	8.23131e-21		HLA-E	9.66066	6.67642e-107		KCNMA1	12.7195	4.4526e-128		SEMA6D	10.8755	2.35807e-98
	PID1	9.40974	7.45623e-210		MPPED2	8.40436	3.39052e-201		ANK2	7.71469	1.11979e-241		RSPH1	11.4162	2.52421e-244		CFAP73	10.2782	8.64262e-175		PPM1L	6.92761	8.35749e-127		ZEB2	9.00678	1.18545e-199		MEOX2	9.14708	1.42791e-88		NLGN1	4.99312	8.50773e-21		ZNF521	8.94546	8.21205e-106		TPM2	11.313	1.26108e-127		RBMS3	4.97081	8.76315e-98
	MEIS2	6.15267	2.65843e-207		CHRM3	10.0864	3.18132e-195		EML5	11.9542	2.40298e-241		CFAP43	12.2284	2.85555e-244		TEKT1	11.0726	8.79633e-175		PARD3	1.65925	3.76847e-126		TENM3	8.67035	2.83886e-198		EBF3	8.30027	3.04618e-87		ARHGAP28	4.05598	8.89987e-21		DOCK9	7.1862	5.95447e-104		JPH2	14.4691	1.67966e-127		TNPO1	5.87203	6.77109e-96
	PDGFRA	8.87421	1.07811e-205		SPRY4-AS1	8.68342	7.25922e-195		RIMS2	11.7338	4.0361e-240		DNAH11	11.9692	3.69148e-244		AL589693.1	11.131	1.23314e-174		GRHL2	8.15175	5.27582e-125		QKI	5.44765	5.54139e-195		DCN	7.8276	5.79497e-86		ABCA8	4.2521	2.03507e-20		PTPRB	10.2394	1.26368e-102		ACTN1	9.69924	4.69201e-127		LSAMP	8.64829	9.39792e-96
	COL5A1	6.78056	8.54008e-205		SLC2A13	7.4506	1.26798e-191		DSCAM	14.0405	6.08436e-240		CASC1	11.8101	5.81268e-244		DNAH6	11.3572	1.33838e-174		NDRG1	7.42895	8.63578e-121		KCNH8	10.6093	8.60371e-194		NR2F2-AS1	6.67312	1.00029e-85		COL4A2	4.07254	5.34239e-20		CDH5	10.8051	2.09776e-102		MYL9	11.6156	2.65886e-125		RYR2	11.6231	1.27144e-95
	GLI3	7.14416	3.32495e-203		ADAMTSL3	8.84799	1.13836e-187		ASTN2	9.551	8.78956e-238		DNAI1	12.5394	8.50854e-244		DNAI2	10.5407	1.42415e-174		CTNND1	3.00436	1.31463e-119		SHISA9	12.0329	8.28671e-193		ENPEP	9.02673	2.10701e-84		NKAIN3	4.8217	7.62068e-20		AFAP1L1	10.1333	2.27237e-101		VCL	7.86434	4.24677e-122		CNTNAP2	11.2095	1.09965e-94
	RORA	3.62715	4.69257e-201		FBN2	8.24218	1.20588e-187		SRRM3	10.9815	4.45716e-235		AGBL4	11.8407	1.67844e-243		DNAH3	11.2325	1.75536e-174		KANK1	6.98462	8.71011e-118		ADAM23	9.14654	1.86555e-190		PTCH2	8.5135	4.9197e-84		RHOJ	3.92058	8.08153e-20		SPTBN1	3.55576	2.30876e-101		COL4A5	9.54109	3.46462e-121		UNC5C	9.88689	1.27911e-94
	TMTC2	4.62653	4.69257e-201		SLIT2	8.74072	2.01937e-186		NCAM2	10.0705	7.94298e-235		CFAP44	9.4105	1.77043e-243		CFAP221	10.5005	1.75536e-174		H19	6.224	2.19842e-117		ABCA8	11.0709	6.96545e-189		CCDC102B	8.08803	5.13573e-81		AHR	3.74514	8.61412e-20		RPS6KA2	7.9138	7.83733e-101		MALAT1	2.30904	6.20609e-121		MAML3	6.47893	3.34856e-94
	DLC1	6.66918	2.71318e-197		HPSE2	11.5328	2.55098e-186		SNAP91	11.3534	3.26951e-234		DNAH6	12.8345	3.19003e-243		DTHD1	11.1066	2.58987e-174		PRKCH	7.12735	6.39154e-117		MAPRE2	8.32421	3.02497e-188		COL21A1	6.24864	3.34978e-80		STOX2	3.27026	2.40321e-19		TIE1	10.6498	1.23784e-100		PPP1R12A	4.96693	3.29204e-120		CADPS	11.6006	3.81885e-94
	PBX1	2.97274	1.26302e-194		KIF26B	8.13549	8.85242e-185		GAP43	10.6523	2.42506e-232		TMEM232	11.777	1.20791e-242		CFAP52	10.4234	2.63916e-174		TP63	9.34167	2.89165e-116		PTPRJ	8.16191	6.94699e-185		LDB2	5.44543	3.79968e-80		ARHGAP31	3.67146	6.14453e-19		B2M	7.23941	2.17859e-100		FLNA	9.89045	4.38892e-120		CLASP2	4.30345	1.90683e-93
	SCN7A	6.94313	4.98877e-187		PDE5A	5.46575	1.13323e-183		MAPT	10.551	2.44211e-231		WDR49	11.8935	4.65529e-242		CFAP157	11.5282	3.8423e-174		CELSR1	6.87862	1.85091e-115		ST3GAL6	8.80541	1.15496e-181		POSTN	8.40174	1.54951e-79		PXDN	3.47598	1.36434e-18		ADAMTS9	9.72095	7.31445e-100		PRUNE2	11.0597	8.82364e-120		MIR137HG	11.557	3.73122e-93
	COL1A1	6.69325	2.14742e-186		KHDRBS2	9.34695	7.73373e-183		HS6ST3	11.781	8.45325e-231		CFAP157	12.9635	7.63705e-242		DLEC1	10.3122	4.00608e-174		DSP	7.192	4.97768e-115		KHDRBS3	9.7139	1.27452e-179		DCLK1	6.67334	1.78545e-77		COL4A5	3.62829	2.04145e-18		FGD5	8.965	1.13371e-98		HPSE2	13.8025	8.86559e-120		XYLT1	9.49253	1.42961e-91
	ZFPM2	7.93865	3.41649e-184		LINC01322	8.27555	1.67571e-181		CNTN5	12.3205	9.65101e-231		SPEF2	9.94839	1.1612e-241		SPATA17	10.377	7.64654e-174		ANXA1	6.95302	2.78432e-114		TGFBR2	8.54423	7.64771e-179		COL12A1	6.53864	6.01231e-77		OLFML2A	3.73108	2.04896e-18		CALCRL	10.2061	1.14367e-98		PPP1R12B	5.78402	2.75486e-119		NCAM2	9.56947	1.7632e-91
	PIEZO2	6.72293	8.18298e-182		SOBP	7.03475	3.19811e-177		DGKI	10.8285	9.65101e-231		CFAP70	11.3607	1.1612e-241		CFAP46	10.5712	8.20748e-174		AQP3	7.60094	2.5295e-113		MDGA2	11.2097	1.10125e-178		NTRK3	8.7176	1.06653e-76		NPAS3	4.16692	2.59314e-18		LRMDA	6.59312	5.40904e-98		MYH9	8.5172	3.53289e-119		HAND2-AS1	8.96173	8.32904e-90
	FBN2	7.8079	3.7231e-181		PTPRD	7.45591	2.67683e-175		UNC5C	10.2105	6.89933e-229		CDHR3	10.8027	1.50153e-241		PPP1R42	10.2488	8.80393e-174		TMPRSS4	7.3406	5.00806e-111		PCSK5	7.34285	9.64206e-176		MIR99AHG	4.18045	1.07075e-74		EPB41L2	3.39422	2.65983e-18		RASGRP3	11.3695	2.01477e-97		PARVA	7.85159	5.82997e-119		HDAC9	7.58973	1.33158e-89
	FBLN1	7.55352	1.07069e-180		PAPLN	8.35769	3.08739e-175		UNC80	10.2724	7.61907e-226		EFCAB6	10.6819	1.64197e-241		CFAP70	9.98063	1.09568e-173		CDH1	7.01151	8.52678e-110		GULP1	7.25055	3.2963e-175		COL5A1	5.43822	1.63623e-71		FOXO1	3.65238	3.35592e-18		ITGA6	8.64899	2.86346e-97		CALD1	6.52682	1.30045e-118		KIAA1211	7.86281	1.94402e-89
	ADAMTS19	8.06184	2.02992e-175		IL1RAPL1	6.34832	4.69072e-174		GNAO1	10.6685	9.16025e-226		DNAH12	12.1676	4.67241e-241		CFAP299	11.6394	1.09568e-173		NTN1	5.58095	3.47676e-109		GRIK3	9.81835	4.05383e-174		ADAMTS12	6.12445	2.66825e-71		FBXL7	3.64092	5.15165e-18		TFPI	10.9912	7.69172e-97		FERMT2	7.95179	1.63007e-117		TCF4	3.50622	8.03901e-89
	MYO16	8.29656	1.02613e-172		AC008591.1	8.28884	5.36024e-174		AKAP6	9.40392	1.17347e-225		CFAP69	10.1802	1.00069e-240		VWA3B	10.3436	1.09568e-173		SAMD12	6.78387	1.80622e-107		CHD7	7.25704	2.40132e-172		PRRX1	8.06923	2.78659e-71		PPFIBP1	3.15864	5.38816e-18		VAV3	11.1065	3.67197e-95		SMTN	10.6672	2.74163e-116		CAMK4	9.55608	1.8976e-88
	CDH18	8.71935	1.28729e-172		TMEM132C	9.19896	2.38264e-173		KCNIP4	10.3239	7.09818e-225		WDR78	10.3212	1.65003e-240		RP1	11.4309	1.35342e-173		MCTP2	6.95127	5.41719e-105		GAS7	6.66976	6.28331e-170		NHSL2	6.42309	2.50129e-69		TGFBR3	3.62199	8.06355e-18		IGFBP7	8.81151	3.19772e-93		PDLIM7	9.59838	3.70912e-116		ALK	11.616	1.18364e-87
	MIR99AHG	4.5334	1.6509e-171		FOXP1	2.46518	6.372e-172		MAP1B	6.8747	5.26738e-224		DNAH3	12.6395	2.18211e-240		NEK10	10.7694	1.35601e-173		CLINT1	4.72725	4.55065e-103		SCN9A	8.8482	9.99212e-170		ADAMTS2	6.67823	4.80942e-69		ADAMTS9	3.83841	9.87296e-18		GALNT18	9.15555	5.90651e-92		MTCL1	11.8082	4.91254e-116		NCOA7	8.16221	1.18364e-87
	COL5A2	5.60502	1.03839e-168		RCAN2	9.14315	1.97842e-171		SYT14	10.6374	6.25131e-224		SPATA17	11.7381	2.29069e-240		CFAP43	10.8707	1.40351e-173		MAL2	7.39495	1.39616e-102		TMEM178B	10.1915	1.1998e-166		MEST	6.2373	1.22371e-66		LIMCH1	3.48547	1.34963e-17		PTPRE	10.8645	1.78168e-91		AF165147.1	14.0485	1.57841e-115		PTPRR	11.2739	4.15016e-87
	SEPTIN11	4.92442	3.80919e-165		CARMN	9.67145	5.49902e-171		NELL2	10.2791	4.12982e-223		NEK11	8.90316	7.34855e-240		MAP3K19	10.4945	1.89114e-173		KLF5	6.8171	2.8752e-102		DLEU1	8.21012	3.01695e-166		LAMA4	5.41857	1.95071e-66		IGFBP4	3.51648	1.34963e-17		PLXND1	9.3495	1.42331e-90		CACNA1C	8.44308	2.12909e-115		ZNF704	5.22918	1.29976e-86
	ITGA8	8.15463	2.57984e-163		COL19A1	11.4001	9.83683e-171		NCAM1	8.49054	9.21989e-223		CCDC146	7.89933	7.36126e-240		ARMC3	10.9896	1.95302e-173		DSC2	7.98764	8.86691e-102		COL25A1	9.97715	4.32918e-165		KLF12	3.36574	9.45941e-65		MEGF6	3.49696	1.34963e-17		AC007319.1	9.50488	2.34412e-90		COL4A2	8.819	5.13328e-114		BICD1	6.52017	1.71358e-86
	SLIT2	7.68287	7.48909e-163		CLMP	8.34615	1.97074e-168		PTPRR	11.7977	4.98667e-222		WDR63	11.6662	9.08282e-240		TMC5	10.3395	1.95302e-173		STK39	3.10679	1.00691e-101		SOX2-OT	11.1374	1.80523e-164		GLI2	6.07328	2.02759e-64		ITGA6	3.52279	2.36469e-17		NFIB	4.722	8.516e-90		COL4A6	12.6602	8.55642e-114		ANK2	7.02588	1.84835e-86
	GALNT17	6.702	1.35104e-161		BCHE	7.07711	1.78699e-166		FGF13	11.6709	8.87936e-222		TEKT1	12.4588	9.28568e-240		DNAI1	11.0649	2.70209e-173		CSMD1	7.65577	4.42118e-101		ADGRL3	7.13487	2.87099e-161		ARHGAP42	4.46889	2.35283e-64		FAM126A	3.55333	2.51258e-17		CLDN5	10.3348	1.23752e-89		RYR3	11.9938	1.94686e-113		MIAT	9.82894	2.80351e-86
	THSD4	6.46628	2.02889e-160		ETV1	8.76395	1.68276e-162		CADPS	11.4565	6.45059e-220		MOK	8.89706	9.28568e-240		STK33	8.6997	3.27697e-173		C1GALT1	5.7552	1.66701e-100		PPFIBP1	6.62574	6.45412e-161		BICC1	4.54277	1.0597e-63		TIMP3	3.3258	2.74125e-17		KANK3	9.89482	1.64968e-89		SVIL	6.10336	2.06489e-113		ENOX1	8.04002	8.56393e-86
	BICC1	5.63944	2.15713e-160		ANO1	10.4722	4.02812e-160		SLIT3	9.40693	2.20514e-218		CCDC30	10.3908	1.108e-239		DNAAF1	11.4858	8.44023e-173		CUX1	2.70616	3.18161e-100		SCN1A-AS1	8.59603	8.78655e-161		FNDC3B	2.61729	1.08136e-63		LAMA4	3.99973	3.29596e-17		FOXO1	7.42307	8.65685e-89		TAGLN	10.1697	1.89982e-112		BNC2	6.44241	4.92854e-85
	SVEP1	7.74151	4.70737e-157		DLG2	5.79761	1.16257e-159		CHRNA7	11.1693	4.07977e-218		WDR66	11.5533	1.33253e-239		SPEF2	8.68955	1.12725e-172		CRYBG1	6.94576	8.71998e-100		NLGN4X	8.77133	1.34068e-156		DLC1	5.70811	1.24395e-63		IGFBP7	3.61514	7.90652e-17		PRKCH	8.41626	8.78723e-89		TNS1	8.00884	1.1191e-111		CHRNA7	10.7141	1.31547e-84
	DNM3OS	6.87143	1.09637e-153		RBPMS	7.04585	1.27537e-159		SYN2	11.1286	1.02298e-217		PACRG	11.2814	1.33253e-239		DCDC1	10.8118	1.1541e-172		ABO	5.99301	4.956e-98		FRAS1	8.70447	1.58606e-154		ARHGAP10	5.25631	2.16035e-62		EDNRB	3.46321	1.5151e-16		C22orf34	10.2143	1.62086e-86		CACNB2	9.48367	2.92525e-106		MYT1L	11.3977	5.29267e-84
	MEIS1	3.818	3.74672e-150		GUCY1A1	8.28623	3.28043e-158		SGIP1	9.73585	1.59687e-217		ERICH3	11.6806	2.88854e-239		ECT2L	9.71998	1.20862e-172		MAP3K5	6.81527	2.69495e-97		LRRTM4	10.998	5.9105e-154		JAG1	6.28976	3.17612e-62		FIGN	3.83845	2.02773e-16		HLA-B	8.59216	1.15462e-85		DES	11.566	5.61216e-106		AC092691.1	9.31904	1.50079e-83
	NRK	7.72083	3.15515e-146		C1QTNF7	8.50801	5.27871e-157		CAMTA1	6.78559	5.42178e-217		TTC29	12.8206	3.75947e-239		IQCH	9.66639	1.37075e-172		RELCH	4.37367	1.4202e-96		CADM2	9.8857	7.85975e-154		SEMA5B	6.90747	5.6503e-62		SEMA3B	3.50449	2.08499e-16		TEK	8.7975	4.63069e-85		RAP1A	6.83421	2.6058e-105		KIF21A	7.28661	1.82248e-83
	COL14A1	7.20179	8.04705e-140		CACNA1D	7.08816	2.91265e-156		GABRB3	9.7578	1.01622e-216		CCDC39	11.3457	4.29855e-239		PACRG	9.95318	1.83745e-172		KIAA1217	3.80609	1.42273e-96		COL28A1	9.03903	5.28175e-153		GPC3	6.59223	1.31657e-61		ZEB2	3.7733	2.18508e-16		PPP1R16B	9.77576	4.82698e-85		LTBP1	8.8884	2.72325e-105		AC027288.3	9.69176	7.32744e-83
	FAM110B	6.49305	1.54634e-138		ZFHX4	6.19785	7.53026e-155		SCN2A	10.6793	2.43675e-216		CFAP61	11.8115	6.09051e-239		SLC9C2	9.4133	1.85984e-172		PPL	6.80926	1.09318e-95		ITGA1	9.52604	5.29601e-153		EXT1	2.6655	3.7441e-61		CYBRD1	3.46479	2.18508e-16		SNTG2	10.6265	1.60602e-84		ZNF385B	13.8875	3.69372e-105		KALRN	6.00643	3.09849e-82
	ROBO2	7.02495	9.90844e-137		LARGE1	4.4734	7.98144e-151		FRY	7.83821	2.80909e-215		CFAP45	11.2587	8.76056e-239		ZBBX	11.3736	2.23417e-172		FAM160A1	6.791	2.49568e-95		ARHGEF26	7.88184	8.07345e-153		LINC00513	6.59442	1.13856e-59		LAMC1	3.27092	2.78039e-16		CHST15	8.56757	6.21375e-84		ITGA1	10.7859	4.24586e-105		DPYD	4.49148	1.49195e-77
	LTBP4	5.36115	1.86856e-133		SPOCK3	9.08791	8.97508e-150		LINGO2	10.9334	4.41015e-214		RFX2	8.74963	3.08374e-238		DNAH11	10.6282	2.30664e-172		SIM2	7.2791	2.49568e-95		NKAIN2	10.8049	1.27015e-152		EPHB2	5.82535	2.81627e-57		QKI	2.12647	3.68685e-16		NXN	5.49778	7.42906e-84		DMD	7.56808	4.5507e-105		AKAP6	8.23775	9.79024e-77
	AC008591.1	6.73846	6.73625e-132		HUNK	7.55045	7.55903e-145		AC093879.1	9.58904	6.26451e-214		ADGB	12.7051	3.14012e-238		LRRIQ1	10.6854	2.72434e-172		PDE4D	2.8509	1.34803e-94		STARD13	7.46234	1.49167e-152		NFIB	3.54387	9.83601e-57		ELMO1	3.67897	3.68685e-16		EFNB2	8.69	8.72992e-84		CNTNAP3B	9.42125	1.44764e-104		SGIP1	8.69628	1.07747e-76
	ADCY2	7.15894	1.11708e-126		BMP5	9.49396	7.05501e-144		ALK	11.9166	6.26451e-214		DTHD1	12.4467	3.24626e-238		SPAG17	10.5602	3.07079e-172		TPD52	5.92314	6.71365e-94		POLR2F	8.84318	6.86874e-151		ABCA9	7.03561	1.13394e-55		ZNF536	3.93024	6.18677e-16		MCTP1	9.95284	8.72992e-84		NEXN	9.71741	2.95615e-104		SYN2	10.1373	1.1534e-76
	SETBP1	4.84076	1.44938e-126		NTM	8.00695	1.86449e-143		KIF5C	9.65049	6.85494e-214		CFAP46	12.0999	1.5216e-237		ANKFN1	11.2982	3.27231e-172		SCEL	9.44978	7.45004e-94		PTEN	4.30541	2.71413e-150		KCNQ1OT1	2.46513	2.02672e-55		NID1	3.48936	6.92937e-16		FLT4	10.3582	1.02602e-83		FNBP1	4.80312	7.2268e-104		PDE4B	9.4151	1.99141e-76
	FRMPD4	7.46003	1.47459e-126		FENDRR	7.75284	7.81767e-142		ERC2	10.027	1.90596e-211		VWA3A	12.0767	2.88758e-237		KIAA2012	10.8169	4.45428e-172		ELF1	4.5425	1.0713e-92		PCDH9	9.48907	1.05178e-149		MSC-AS1	6.0723	4.02721e-55		MEF2C	3.57798	7.36446e-16		CNTNAP3B	8.10798	1.16776e-83		HSPG2	8.91699	2.07008e-102		ADGRL3	6.97274	5.30556e-75
	FAT4	5.62543	1.48596e-125		IQGAP2	7.08193	2.30476e-141		PCBP3	9.64819	6.16083e-211		ANKFN1	12.5481	3.71418e-237		FHAD1	10.14	6.8099e-172		ZFP36L1	4.40474	1.78681e-92		PDE4B	9.37944	2.10427e-149		GRK5	5.17617	5.92924e-55		CAV1	3.61469	7.63431e-16		FLI1	10.1381	3.48282e-83		ADAM19	9.61845	7.18555e-102		KIF1B	3.76123	6.38691e-75
	MMP16	5.36899	2.77177e-125		MRVI1	7.35224	2.22547e-140		RYR2	11.4685	1.51748e-210		TOGARAM2	12.1071	1.09989e-236		WDR66	10.1608	6.8099e-172		LMO7	5.36025	4.90692e-92		SNTB1	7.18563	3.21181e-149		CDK14	3.94188	1.12747e-54		COL1A1	3.41596	8.46233e-16		SHE	9.70716	5.44182e-83		SLMAP	4.7655	1.37819e-101		NELL2	8.9995	4.83791e-74
	FGF7	6.75566	2.00865e-123		ANKRD44	5.44567	4.60452e-138		DPYSL2	7.9905	1.76457e-210		TSGA10	10.1506	1.37279e-236		CCDC173	10.2314	1.05279e-171		PLEKHA7	6.36858	1.62519e-91		U91319.1	10.3342	1.62661e-148		PLSCR4	4.58073	6.40803e-54		ADGRG6	3.52936	9.2419e-16		HLA-A	8.0928	3.83651e-82		CHRM3	10.6935	3.43229e-100		NCAM1	7.58836	1.80471e-73
	KCNN3	6.18864	8.66892e-122		NRK	8.17954	2.41422e-137		FMN2	8.62833	1.55738e-209		CFAP221	11.7912	1.41695e-236		CDHR4	9.68431	1.27331e-171		LRMP	7.52031	2.71464e-91		APP	3.61766	1.93339e-147		LDLRAD3	4.7493	8.72032e-54		FLRT2	3.80115	1.15599e-15		ECSCR	9.60208	7.00412e-82		ADAMTSL1	10.6021	3.43229e-100		NREP	6.55863	8.43115e-73
	ROR1	6.02661	1.52365e-121		PRKCQ	8.96538	3.18785e-137		RTN1	9.95117	1.22435e-208		CCDC173	11.6753	1.65075e-236		HYDIN	10.448	1.36961e-171		EHF	6.86119	3.08121e-90		AC099792.1	9.61876	3.16193e-146		DKK2	8.51582	1.80704e-53		GULP1	3.54049	1.46284e-15		PCAT19	9.9068	2.50471e-81		ADCY5	9.63096	5.72354e-99		LHFPL3	10.6955	9.54764e-73
	TARID	7.12497	2.52992e-120		PALLD	5.11674	1.69693e-136		LINC00632	9.46269	3.30204e-207		SPAG16	9.30993	2.10022e-236		TOGARAM2	10.6769	1.66699e-171		CNTN4	4.4226	4.82801e-87		CHL1	9.03424	3.16193e-146		PLCL2	5.24065	4.11497e-53		CDH11	3.87461	1.73793e-15		COL4A1	7.84425	5.86187e-79		NAV2	7.94715	6.96311e-99		PHACTR1	8.06694	1.35516e-72
	RUNX1T1	4.68997	4.55442e-120		NFIA	3.58276	8.23601e-136		PCLO	8.54332	4.68276e-207		KIAA2012	12.2204	2.80969e-236		DNAH10	10.1892	1.98465e-171		MYH14	6.17106	1.40354e-86		AP1S2	7.65875	5.81523e-141		ABCA10	6.36162	2.43498e-52		PGM5	3.64786	1.73793e-15		LDB2	6.21972	7.04451e-79		LDB3	12.0985	8.4916e-99		PCDH9	9.13344	1.90663e-71
	COL6A1	4.56244	5.14209e-120		SAMD5	6.94598	1.69637e-127		NMNAT2	9.75302	5.12063e-206		DNAH9	12.3975	6.57638e-236		WDR63	10.1262	1.98465e-171		LYPD6B	6.72009	2.72012e-86		CADM1	7.48025	7.32347e-141		GALNT17	4.67012	1.61717e-51		AC099792.1	3.73762	2.19915e-15		ZDHHC14	8.34724	7.04451e-79		COL4A1	8.70964	3.34991e-98		AKT3	4.85974	6.04868e-71
	COL21A1	5.60618	7.12571e-119		GDNF	8.6109	2.47178e-126		ATRNL1	10.12	1.10664e-205		DLEC1	11.76	8.23513e-236		FANK1	10.7139	6.34028e-171		ALCAM	5.71446	3.32075e-86		FIGN	9.92665	2.27582e-140		BOC	5.27399	4.12249e-51		CTNNA3	3.83547	2.28302e-15		TIMP3	6.8428	8.25979e-77		NRXN3	9.70769	4.71063e-98		PLD5	10.6513	1.09367e-70
	PLCL1	5.72037	1.73789e-118		RORA	3.15166	3.45891e-126		STAC	10.4145	3.52498e-205		DNAH10	11.6897	9.03823e-236		CFAP44	8.09006	6.87862e-171		PPP1R13L	6.82135	7.80386e-85		SHC4	9.48391	5.35031e-140		UBE2E2	4.54305	1.16686e-50		NKAIN2	3.97088	2.92982e-15		EBF1	9.56868	1.02965e-76		DSTN	6.40427	2.10197e-97		DPP6	10.4583	2.00379e-70
	ABI3BP	5.88666	1.15251e-115		CACNA1C	6.53039	2.45835e-125		SEZ6L	10.8303	1.14903e-204		CCDC170	11.2003	1.00376e-235		CCDC30	9.11638	7.6697e-171		PPARG	6.854	1.69472e-84		PRIMA1	8.71387	3.23583e-139		COL14A1	5.86341	1.16686e-50		RERG	3.57376	7.18802e-15		TJP1	5.01837	2.89659e-76		CORO1C	7.26952	9.9547e-97		EPHA7	7.74446	2.66581e-70
	RCAN2	6.91685	5.40363e-115		SCN7A	6.40865	2.8404e-125		MIAT	9.92223	1.45851e-204		FHAD1	11.6132	1.04919e-235		C4orf47	9.74792	1.09734e-170		SMAD3	4.69095	4.34248e-84		TRPM3	10.4723	1.42456e-137		PRICKLE1	5.46368	3.42424e-49		COL15A1	3.58568	7.18885e-15		WWTR1	6.06076	2.97348e-76		NDE1	8.54702	5.12662e-96		RBFOX1	11.2108	2.66581e-70
	PRKG1	6.41419	5.90678e-115		LAMB1	5.80417	3.86136e-125		SYT1	9.50746	1.52179e-204		FAM227A	10.4253	1.05118e-235		CFAP61	10.3284	1.20524e-170		NECTIN4	7.12085	1.52963e-83		GNG2	7.51855	2.36496e-137		AUXG01000058.1	5.21531	5.70917e-49		FLNA	3.23874	1.06976e-14		TSPAN9	7.15756	3.93042e-76		TENM1	10.8015	6.47705e-96		DLX6-AS1	9.5326	6.97987e-70
	VCAN	6.16245	2.07901e-112		FAT3	7.80238	1.64012e-123		CLASP2	4.12576	2.72967e-204		AGR3	10.6564	1.74767e-235		RSPH1	9.94358	1.20524e-170		PTPN13	4.2876	4.2187e-83		LSAMP	7.90151	2.64105e-136		TENM4	5.01269	1.38631e-48		FN1	3.49922	1.26245e-14		ARHGAP31	7.17523	4.85438e-76		ATL2	6.53123	2.50464e-95		DPYSL3	5.69478	8.03585e-69
	GUCY1B1	6.07356	3.1497e-112		CADPS2	6.94272	3.86736e-123		DPYD	4.80353	6.35953e-204		CCDC60	11.2367	1.74767e-235		MS4A8	10.2465	1.33946e-170		ESRP1	6.12352	8.26551e-83		TANC1	6.75018	2.22251e-134		PLEKHH2	5.21183	4.78372e-48		STARD13	3.57773	1.50821e-14		PPP1R13B	7.01013	5.16636e-76		FOXP2	5.93979	2.62068e-95		LINC01122	9.20892	1.19157e-68
	ITPR1	5.3171	7.75429e-112		ITGA8	7.6807	4.57825e-123		AC110296.1	10.0893	2.2852e-203		LRRC6	10.1203	1.91264e-235		CDHR3	9.52022	1.69068e-170		ATP13A4	7.37839	8.85084e-83		ERBB3	7.21877	2.3945e-133		ADAMTS9	5.61395	1.24545e-47		TRPC6	3.46178	1.97334e-14		ETS1	7.73452	5.25174e-75		FN1	8.02009	3.70397e-95		UNC80	8.523	3.41844e-68
	NCKAP5	6.69667	1.83639e-111		GLI3	6.2486	7.16301e-122		PLXNA2	8.30005	1.42523e-201		CEP126	9.974	2.80334e-235		ERICH3	10.2549	2.19287e-170		C16orf74	6.53218	2.23106e-82		COL18A1	7.26083	9.68409e-133		TCF7L1	4.18038	1.39596e-47		CELF2	3.12781	2.1657e-14		SEMA6A	7.16462	2.21368e-74		CPXM2	12.5785	4.71935e-94		LINC00682	8.67573	4.7554e-68
	PREX2	6.41287	6.7652e-111		FHL1	5.86022	4.35008e-121		SCN3A	9.94107	1.12895e-200		CFAP47	12.5606	3.7762e-235		CFAP54	9.96235	2.22733e-170		NEBL	6.59938	4.56735e-82		PLXDC2	6.16672	2.16754e-132		ZFPM2	5.75589	2.33701e-47		LTBP1	3.35214	3.36662e-14		GRB10	7.28919	3.99081e-74		CTNNA3	9.81613	1.78144e-92		LINC02268	8.17545	9.4316e-68
	ELN	4.93032	8.57156e-108		SPARCL1	6.7226	1.41142e-120		RUNDC3B	9.85065	2.16743e-200		CFAP52	11.8155	4.42094e-235		ROPN1L	9.9061	2.5479e-170		PKP1	7.98665	4.07655e-80		GPM6B	7.21271	1.7414e-131		PEAK1	3.09679	2.86011e-47		LDB2	3.65294	5.33881e-14		ASAP1	4.88463	2.40351e-73		NKD1	10.282	4.75624e-92		PLCB1	5.27447	1.56204e-66
	ITGA9	5.2976	2.60588e-107		GUCY1B1	6.75433	2.91161e-119		CAMK4	9.51249	1.51755e-199		STK33	9.84915	7.30576e-235		WDR49	10.4298	3.08683e-170		STYK1	6.59848	6.24717e-80		ANKRD50	6.30985	4.37472e-130		NR2F2	5.07992	2.98467e-47		STARD13-AS	3.23164	6.66457e-14		KIAA0355	5.49862	4.2683e-72		MRVI1	8.89479	2.08075e-91		CTNNA2	9.88062	3.27209e-66
	COL6A2	4.87813	2.94713e-107		ZNF385D	7.72011	6.94244e-118		LRFN2	10.2838	3.1092e-199		DRC1	10.7991	7.88354e-235		VWA3A	10.6625	4.09884e-170		DSG3	9.30769	7.36119e-80		OLFML2A	8.66369	4.06007e-128		ASAP1	3.39021	3.24214e-47		POSTN	3.48381	6.74187e-14		STOX2	5.54319	5.04372e-72		CSRP1	10.1379	3.34241e-91		FTX	1.57664	6.40556e-66
	TTC28	2.33747	2.00667e-106		VCAN-AS1	6.82802	3.72107e-117		LHFPL3	11.6547	8.83902e-199		CFAP73	11.617	8.42626e-235		LDLRAD1	9.72333	4.55162e-170		PRKX	5.32477	1.0305e-79		IGSF11	7.77326	8.55468e-128		TENM2	7.06336	1.28557e-46		PMP22	3.12854	6.85243e-14		IL6ST	6.62298	1.02512e-71		PCA3	10.3366	1.37962e-90		KIF5C	7.99973	1.12551e-64
	GLI2	5.91468	3.24442e-106		ADCY5	6.94072	6.1588e-117		NOL4	10.1938	9.08857e-199		SPATA18	10.8834	9.09589e-235		DRC3	9.51411	5.4149e-170		HK1	4.85861	1.44388e-79		LINC01748	8.37216	3.35621e-126		AC087477.2	5.9557	1.71375e-46		LPP	1.88872	7.64076e-14		RHOJ	7.5199	1.45267e-71		ST5	5.50378	1.82718e-90		ATP11A	4.94352	1.52657e-64
	PCDH7	5.94484	2.26455e-105		COL6A1	4.76509	1.35666e-113		NCOA7	8.19523	9.95692e-199		RFX3	5.06876	1.84203e-234		SPAG16	7.98438	5.4149e-170		TACC2	4.30239	1.68268e-79		HAND2-AS1	7.62562	3.1632e-123		APBB2	3.4511	8.4111e-46		MOXD1	3.40099	7.77556e-14		VIM	6.18826	5.52333e-71		LIMS2	10.0376	3.65736e-90		SRRM3	8.53412	2.82474e-64
	PALLD	4.25606	6.534e-105		MDFIC	5.20426	9.55123e-113		RIMS1	9.61276	2.83425e-198		BBOF1	9.78161	2.60719e-234		CASC2	10.3525	5.49007e-170		GRHL1	6.34191	7.31314e-79		RFTN2	6.86811	1.05913e-121		PIEZO2	4.81608	1.82693e-45		ROR1	4.22537	8.1674e-14		SASH1	4.8392	6.17618e-71		ROR2	9.1889	3.88497e-90		CADM1	7.0061	5.07921e-64
	NELL1	6.71223	2.18438e-104		FGF14	6.56427	2.4385e-112		UNC79	8.90991	7.47111e-197		ANKMY1	9.85463	3.12904e-234		EFCAB6	9.37394	6.01872e-170		ARAP2	5.77314	1.40973e-78		AC125613.1	9.34192	1.44404e-121		TWIST2	5.97121	3.00381e-45		SERPINH1	3.0699	8.83253e-14		TSPAN14	6.46557	6.5674e-71		HACD1	9.99714	4.35018e-90		TMEM108	9.19214	1.36568e-63
	CMYA5	5.49808	3.07153e-103		FGF1	6.69534	1.41785e-110		FAM163A	10.0617	2.64362e-196		NEK5	10.7216	3.59534e-234		AC002072.1	10.2855	6.92969e-170		SORL1	6.16014	2.3867e-78		DOCK10	7.51287	3.3902e-121		ADAM33	5.18624	5.48334e-45		RBPMS	3.2501	9.4085e-14		CD36	11.0096	1.15018e-70		TBC1D1	8.35224	4.98567e-90		TMEM178B	8.91937	1.6267e-63
	NFIB	3.61324	6.08601e-103		MCC	4.92569	1.76803e-110		MEG3	4.7871	2.64362e-196		C4orf47	10.9869	3.86036e-234		CASC1	10.3322	6.94226e-170		WASF2	3.30587	3.28168e-78		RETREG1	7.63248	3.79313e-120		NR2F1-AS1	5.09182	6.59089e-45		CDH19	4.02621	9.93959e-14		HOXD3	7.74722	2.10279e-70		FHL1	7.45082	5.02184e-90		KCNH8	8.73895	7.40244e-63
	ADAMTSL3	6.17421	1.10226e-102		DOK6	5.95617	1.9572e-110		NRG1	10.546	1.12152e-194		AK9	9.97065	5.6002e-234		KIF6	9.90623	7.87986e-170		PTBP3	3.97131	1.91164e-77		GABRA2	8.90843	8.40685e-120		NTNG1	6.08514	1.12285e-44		PRKD1	3.25823	1.00203e-13		MMRN1	10.6463	2.23825e-70		MYOF	6.69292	4.14222e-89		ELAVL4	8.65627	1.3129e-62
	THBS2	6.57214	1.44304e-98		PARD3B	3.6616	1.37936e-109		ELAVL3	9.77364	2.15037e-194		DNAI2	11.9151	6.41384e-234		CFAP206	9.85276	7.94189e-170		RAB10	3.39372	2.95829e-77		AC068308.1	9.14254	1.36389e-119		MID1	4.18801	1.36116e-44		IRAK3	3.33795	1.19666e-13		LIMCH1	7.20654	2.30254e-70		AL139317.5	7.90575	4.44795e-89		KAZN	4.90115	1.42622e-62
	GHR	5.61935	3.35154e-98		MAGI2	4.73865	5.02512e-108		NWD2	10.6397	8.37878e-193		SERPINI2	10.9345	6.81469e-234		DNAH7	10.4499	8.36274e-170		PDSS2	3.53019	3.6618e-77		NRXN3	7.71697	1.56329e-119		EGFR	4.57805	1.40122e-44		NR2F2	3.14011	1.25823e-13		FAM155A	9.18991	2.09096e-69		MYOCD	11.3001	5.44912e-89		AC093879.1	7.81856	2.46605e-62
	EXT1	2.37888	3.41654e-98		MIR100HG	3.33006	6.97476e-108		MCF2L2	8.473	3.49762e-192		SAXO2	10.8428	7.33882e-234		CFAP77	9.67623	9.36878e-170		NT5C2	3.30806	4.64824e-77		INSC	8.95323	2.06073e-119		GPC6	4.83239	2.20334e-44		FBLN1	3.31268	1.26791e-13		EMCN	10.0512	3.08602e-69		COLEC12	8.96441	6.0897e-89		RIMBP2	8.67913	2.64931e-62
	TSHZ2	4.08663	1.36485e-97		C12orf40	6.87708	6.82868e-107		CADM1	7.8655	6.56311e-192		KIF27	9.31717	8.28696e-234		CCDC114	9.07876	1.1324e-169		ITPR2	6.12173	5.27637e-77		MAP4K4	3.40683	2.11699e-118		GXYLT2	5.5975	2.28316e-44		PTPRM	2.45981	1.55459e-13		PTPRM	5.20072	1.2103e-68		NRP2	8.19041	1.00772e-88		AC010601.1	9.3109	2.98086e-62
	FNDC3B	2.42566	1.58084e-97		ECHDC2	4.61894	1.23598e-106		UCHL1	9.08392	1.76352e-190		CASC2	11.6953	1.00403e-233		LEKR1	9.9693	1.22363e-169		CMIP	3.43597	5.45529e-77		DOCK5	6.7492	7.41793e-118		STK3	2.7877	2.9342e-44		ST6GALNAC3	3.74764	1.64237e-13		RAPGEF5	8.0013	2.79977e-68		ARMC9	6.46021	2.28395e-88		DOCK10	7.58336	6.02957e-62
	GUCY1A1	5.96129	9.08391e-96		NAV3	6.77106	7.11851e-106		ARPP21	10.5516	9.47466e-190		ATP2C2	10.9891	1.88391e-233		ARMC4	9.62586	1.68255e-169		GPD2	4.5373	9.04824e-77		HAND2	7.36262	3.51866e-115		RUNX1T1	4.05477	6.28214e-44		AC090825.1	3.2289	2.33514e-13		PREX2	8.00433	2.7232e-67		PRICKLE2	6.62489	5.17395e-88		SLIT1	8.1457	9.08759e-62
	CLMP	6.02436	5.47622e-95		FGF2	6.30318	1.36605e-103		DPYSL3	6.18677	3.24952e-189		CFAP206	11.3951	2.78081e-233		CCDC170	9.85239	1.76459e-169		ELF3	6.35997	1.20192e-76		GRIK2	7.28821	2.6847e-112		FBN1	4.80141	1.49633e-43		FRAS1	3.25866	2.43958e-13		MYCT1	8.91099	3.07693e-67		NID1	7.21598	7.74818e-88		STARD4-AS1	6.18468	3.04498e-60
	OSBPL10	4.99939	1.92698e-93		AL033504.1	6.5688	1.06625e-101		BICD1	6.43819	3.85765e-189		AC130456.2	12.5478	3.02186e-233		NRAD1	10.7012	2.07254e-169		ARHGAP32	2.75824	1.22841e-76		PPP2R2B	8.75324	1.72576e-111		LINC01197	6.32086	1.72356e-43		MSRB3	3.3217	3.01945e-13		NOD1	6.97311	7.19208e-67		PGM5	8.97056	2.33428e-87		GABRB3	7.7343	1.18684e-59
	MOXD1	5.74445	3.04243e-93		ENOX1	6.10311	1.48564e-101		SRRM4	10.1154	2.39327e-188		MAATS1	10.9226	3.48278e-233		MAATS1	9.66063	3.95567e-169		STK38	3.79143	4.59482e-76		STARD13-AS	6.94975	1.88786e-110		PKDCC	6.00587	2.51383e-43		SOX6	3.27555	3.07124e-13		VWF	9.62824	8.57738e-67		PALM2-AKAP2	8.22274	2.35755e-87		STMN2	8.24019	3.98073e-59
	BOC	5.42638	3.28049e-93		PDE1A	6.38247	2.16003e-101		PLXNA4	9.46861	4.69438e-187		LMNTD1	12.86	7.35999e-233		CFAP74	8.99348	5.81831e-169		MYO1D	4.4891	6.73063e-76		DISC1	5.27836	8.32684e-110		PAWR	4.24446	1.58407e-42		NFIB	2.62249	3.88651e-13		INPP5D	8.57537	1.134e-66		TSPAN2	9.90725	8.09929e-87		FMN2	6.96333	1.64959e-58
	MRC2	5.51811	3.38976e-93		STAMBPL1	5.62707	2.68823e-101		PPP2R2B	10.5891	1.60318e-186		ROPN1L	11.3028	7.86779e-232		ABCA13	9.79317	1.52659e-168		RALA	4.37941	8.84366e-76		WIPF1	6.29004	5.15752e-109		EDA	5.72938	5.66094e-42		DYSF	3.69935	3.97489e-13		TMEM255B	8.01951	2.55086e-66		ENTPD1	9.92936	9.06135e-87		CAMTA1	5.41124	4.67026e-58
	FREM1	6.55322	4.22764e-93		EPHA3	6.50567	2.40728e-100		CHRM2	10.4051	2.29455e-186		PPIL6	10.2974	1.23258e-231		AGBL4	10.4395	1.64129e-168		CDCP1	6.13676	3.80568e-75		MGAT4C	8.82282	1.55827e-108		SEC24D	3.78997	3.24328e-41		ZFP36L2	2.95817	4.93146e-13		SMAD1	6.01642	9.75203e-66		BMPR1A	4.54488	2.79335e-86		ZNF804A	8.7036	5.48984e-58
	VPS13B	1.55192	7.66622e-93		TIAM1	4.78564	2.46761e-100		KCNQ3	10.8062	1.09813e-185		DRC3	10.7896	1.23725e-231		CFAP100	9.25637	1.64129e-168		FAM135A	3.64906	4.97695e-75		ADGRV1	7.09015	1.70059e-108		RBMS3	3.38039	4.25917e-41		PLXDC2	3.65418	5.60154e-13		MEF2C	7.09828	1.35352e-65		ABCC1	8.03303	5.35394e-86		SGSM1	7.09842	5.56828e-58
	DNM1	4.34848	1.50397e-92		OXR1	3.68025	8.42786e-99		DPYSL5	9.35643	7.26791e-185		MAP3K19	11.82	1.62935e-231		C1orf87	9.82994	1.84044e-168		GLIS3	6.21634	5.69702e-75		PCDH17	7.04563	4.42664e-108		TRABD2B	5.83527	1.09871e-40		ASAP1	2.52981	5.7975e-13		TGFBR2	6.90818	1.35352e-65		MYOM1	9.64168	9.69969e-85		NRSN1	8.10255	1.0843e-57
	HYMAI	5.98536	1.66545e-92		PKN2	2.10968	1.47847e-96		GARNL3	7.05605	7.44639e-185		IQCG	9.63124	3.31975e-231		AK7	9.36363	2.98899e-168		POF1B	6.30933	7.01552e-75		MEGF9	6.4548	1.1997e-106		NR2F1	5.11751	4.41471e-40		PLPP1	3.27298	5.81391e-13		PPFIBP1	6.14335	8.38671e-65		PCDH7	7.73064	2.68804e-84		SNAP91	8.41382	2.39515e-57
	UBE2E2	4.34456	3.18954e-92		SCMH1	3.37914	3.16351e-96		RALYL	10.8045	7.07744e-184		CCDC40	9.62843	7.05666e-231		C6orf118	9.58022	4.0252e-168		SPINK5	7.81148	8.98013e-75		TRIM9	7.49904	2.09339e-105		LHFPL2	4.12277	9.49025e-40		NRXN3	3.51566	7.91867e-13		CAVIN2	8.34275	6.39553e-64		BMPR1B	8.70323	1.68295e-83		KCNIP4	7.81217	1.94325e-56
	FMNL2	3.02901	5.00068e-92		ZBTB20	1.30838	1.09602e-95		DMD	7.18907	8.9503e-183		PLCH1	11.0825	7.33378e-231		CCDC187	9.57752	5.27144e-168		NEDD4L	4.00681	1.41375e-74		LAMA2	7.00774	2.15731e-105		EDNRA	5.44103	1.19218e-39		A2M	3.19205	8.66457e-13		CARD8	6.20051	8.01716e-64		AC083870.1	7.02638	6.50169e-83		DPYSL2	6.17528	9.00933e-56
	KAZN	4.17814	5.7859e-92		TARID	6.87519	1.76968e-95		KIF1B	3.83721	4.55764e-182		CCDC190	12.4299	1.0621e-230		C11orf16	9.48732	5.63517e-168		SEMA4B	5.07305	1.76494e-74		LRRC4C	7.40405	1.40398e-104		VPS13B	1.5537	4.66087e-39		C3orf70	3.04305	1.00831e-12		GIMAP8	8.76847	2.01948e-63		PDLIM3	8.25916	2.71208e-82		AC090709.1	8.16497	1.64455e-55
	ZFPM2-AS1	5.44561	7.91955e-91		KANK2	5.38565	4.92139e-95		SLC44A5	8.82918	6.89742e-182		ODF2L	6.84089	1.67935e-230		FRMPD2	9.92363	8.08687e-168		PAX9	5.97827	2.85259e-74		SOX6	7.60614	3.22033e-103		MATN2	4.45393	5.95331e-39		PLXND1	3.33143	1.01071e-12		RAMP2	8.16238	2.68183e-63		REEP1	7.97815	4.79888e-82		CASC15	4.75107	1.64455e-55
	MSC-AS1	5.73834	7.32405e-90		ATP10A	6.20082	1.18462e-93		RGS7	10.0765	3.12333e-180		ARMC4	10.8807	2.17444e-230		SAXO2	9.47729	8.67758e-168		SKAP2	4.72061	1.00639e-73		RBMS3	4.05096	1.67653e-101		MFAP5	7.71825	9.00725e-39		COL1A2	3.18983	1.01597e-12		ST6GAL1	7.42136	9.79865e-63		ATP2B4	4.88147	4.27822e-81		DGKI	7.96418	2.8182e-55
	PHACTR2	3.92675	3.66934e-89		RUNX1T1	4.47921	1.92701e-93		MAP2	8.54657	1.75852e-178		DYNC2H1	6.00915	2.83597e-230		SERPINI2	9.67544	1.13827e-167		NEAT1	5.26553	1.48984e-73		MAP4K5	3.17911	3.56783e-100		ABCA6	5.76729	1.16422e-38		MEF2C-AS1	3.22208	1.01782e-12		WNK1	3.3371	1.33626e-62		DAAM2	8.14957	1.2786e-79		RBMS3-AS2	5.83135	3.94648e-55
	FHOD3	4.8005	6.64421e-89		AFF3	5.94578	6.06523e-93		AC009264.1	9.55813	1.81285e-178		VWA3B	11.7171	4.32982e-230		2010-03-01	9.77997	1.13827e-167		MPP7	5.19115	5.60914e-73		CASC15	4.69307	2.24166e-99		CNTN4	3.60023	1.49896e-38		SLC35F1	3.76405	1.10021e-12		NR5A2	9.26864	1.62065e-62		EEPD1	8.72902	3.85249e-79		NMNAT2	7.67126	4.49865e-55
	NCOA1	1.73669	3.23931e-86		SORCS2	5.35034	9.48011e-92		CHRNA3	9.14092	3.86924e-178		RP1	12.6117	1.10145e-229		CCDC39	9.80857	1.18447e-167		KDM7A	4.59611	7.54726e-73		ZNF804A	8.04725	3.72951e-99		ZEB1	3.31509	2.93259e-38		MYH9	2.95535	1.11692e-12		PRKAG2	6.64939	3.60259e-62		NLGN1	8.22936	4.62319e-79		ZNF536	8.22359	9.78715e-55
	ARHGAP21	2.55143	6.11896e-86		HIVEP1	3.60238	2.30386e-91		KCNB2	10.5268	1.4523e-177		DNAH5	11.6845	1.10481e-229		CABCOCO1	9.61031	1.67475e-167		JUN	5.1093	8.85159e-73		DLEU7	7.81268	5.87422e-99		SLC22A3	6.89187	3.37431e-38		SORBS1	3.41148	1.14184e-12		LYN	7.42083	9.44815e-62		LINC01695	10.1326	7.68412e-79		SLIT3	7.35679	1.3943e-54
	MN1	5.36287	4.55821e-85		SPATS2L	3.36568	5.21016e-91		PLD5	10.8524	3.02364e-177		SPAG6	10.6632	2.79685e-229		LINC02345	9.57422	2.2768e-167		LINC01889	9.7738	1.07044e-72		MAP2	6.94654	2.28178e-97		MRC2	4.81002	3.43667e-38		CNTNAP3B	2.98455	1.17378e-12		ADGRF5	8.73617	1.60191e-61		DGKG	10.2283	1.04352e-78		MAGI2	4.67692	1.43698e-54
	ADAMTS2	5.51086	2.03707e-83		ITGA9	5.14435	5.46409e-90		KIAA1211	7.59698	5.59688e-176		TMC5	11.7041	4.82885e-229		CEP126	8.78246	3.28925e-167		AC104123.1	6.37357	1.33402e-71		XKR4	9.12836	7.41668e-97		COL16A1	4.53528	3.77937e-38		LRMDA	3.44338	1.23393e-12		PODXL	8.0004	1.93197e-61		DOCK3	8.60462	1.45208e-78		XKR6	6.01681	2.50929e-54
	RHOBTB3	4.17302	2.89143e-83		ADGRA2	4.9198	7.56348e-90		ATCAY	8.97557	9.8015e-176		LDLRAD1	11.0248	9.01096e-229		ULK4	7.59264	4.77108e-167		IGF2BP3	2.80389	6.92902e-71		CERT1	3.51704	2.1669e-95		DOCK11	4.66571	4.98229e-38		SIPA1L1	3.05907	1.30642e-12		CSGALNACT1	7.91119	2.194e-61		CRISPLD2	9.93225	1.7993e-78		GLCE	6.42263	2.81324e-54
	SPON2	4.6966	4.47223e-81		PRKAR2B	5.30039	7.95197e-90		NYAP2	9.51654	2.16749e-175		TRAF3IP1	8.94727	9.1285e-229		LRGUK	9.5799	7.98459e-167		TRIM29	5.92504	7.36293e-71		RASGEF1C	7.85815	1.32042e-92		COL6A6	6.29669	5.03785e-38		ST6GAL1	3.09851	1.36402e-12		COL4A2	6.58746	4.53847e-61		PDZRN3	6.69529	2.24369e-78		GPR137C	6.6889	3.81841e-54
	MATN2	4.43892	1.77052e-80		ITPR1	5.35383	6.05477e-89		MAP7	7.98014	2.67893e-175		LRGUK	10.8953	9.16009e-229		CCDC60	9.83975	1.61429e-166		NAALADL2	2.61477	2.67682e-70		TGFB2	7.03566	6.50222e-92		MIR503HG	4.8768	1.2202e-37		NOTCH1	2.96641	1.44413e-12		TACC1	5.87221	8.35e-61		AF001548.2	10.5299	3.04366e-78		DLGAP2	9.18952	6.82929e-54
	SFMBT2	5.12022	2.03376e-80		GFRA1	5.53654	6.98651e-89		ASTN1	8.75303	4.85876e-175		SPATA6L	10.3157	1.20452e-228		CFAP45	9.57252	2.14002e-166		RAPGEF5	5.76182	2.6157e-69		ROR1	6.09098	5.48916e-91		TNXB	4.77037	2.08318e-37		TPM2	3.03078	1.44413e-12		THSD1	7.67398	1.10814e-60		PDGFC	7.9419	1.54329e-77		NOL4	8.16323	9.6619e-54
	TCF21	5.9226	1.20505e-79		SLC24A3	5.77422	6.77642e-88		RAB3C	9.36159	2.12714e-173		KCNE1	12.1691	1.77271e-228		WDR78	8.99767	3.81791e-166		KREMEN1	4.86726	3.08104e-69		ELOVL2	6.46779	5.493e-91		ZNF521	4.64523	2.15023e-37		ZDHHC14	3.08522	1.71238e-12		ARAP3	7.144	2.91225e-60		CKB	7.33795	1.14424e-76		SYT14	7.81012	1.07466e-53
	CDH8	5.38658	1.2124e-78		TPBG	5.87582	9.42462e-88		FAM155A	10.1568	2.12714e-173		PPP1R42	11.6115	9.16604e-228		SPATA6L	9.11281	4.87675e-166		TJP2	4.76849	5.61724e-69		SEMA3C	5.02929	7.47484e-91		PAK3	4.94869	3.9485e-37		AP1S2	2.94231	1.79585e-12		HSPG2	6.75611	1.4997e-59		PARD3B	4.21246	2.81029e-76		CADM2	8.37213	4.00027e-53
	DDR2	3.82831	6.28065e-78		GFOD1	5.99401	1.39476e-87		LINC01122	9.48391	2.50319e-173		MUC16	12.02	1.48525e-227		SPATA18	9.41057	8.7769e-166		PLD1	5.03957	1.45532e-68		PCGF5	5.81847	3.05107e-88		MEG8	2.9604	3.23398e-36		SPON1	3.10914	2.32709e-12		SPTLC2	5.29891	2.28913e-59		TPM4	5.98182	3.25819e-76		ATP8A1	6.70175	1.14039e-52
	SPARC	4.06927	1.75299e-77		TRPS1	3.79864	5.81018e-87		SGSM1	8.14859	2.92256e-173		IQCH	10.7769	2.39054e-227		CFAP57	8.84364	1.33454e-165		ATL2	3.89801	3.15871e-68		EPB41L2	4.76023	2.08764e-87		CYP1B1-AS1	6.53506	8.01654e-36		MAN1A1	3.17259	2.72995e-12		GNG11	7.5892	3.39969e-59		CNTNAP3	8.44398	2.04025e-75		TAPT1	5.27398	2.28869e-52
	HMCN1	4.77945	2.03574e-77		PID1	6.89308	7.57775e-87		TMEM108	9.83365	3.11473e-173		MS4A8	11.5319	2.73369e-227		LINC01392	9.73513	1.46584e-165		FAM49B	4.37056	1.95467e-67		TMOD2	5.81031	5.06093e-87		SH3PXD2B	3.411	9.87267e-36		ANTXR2	3.38707	2.78109e-12		SH3TC1	8.0654	3.65383e-59		CHRM2	9.70389	2.65276e-75		ADGRB3	7.53166	4.54654e-52
	MIR100HG	2.90893	5.10916e-77		AP003555.2	8.6191	4.39345e-85		PAK3	8.57515	4.93596e-173		CFAP77	11.0595	3.08361e-227		AK8	9.31216	1.53516e-165		NHSL1	4.64012	2.63534e-67		LPAR1	5.52647	7.5765e-87		KIRREL1	4.16186	1.11526e-35		LHFPL6	3.57313	2.81465e-12		ARHGAP17	5.15248	1.33713e-58		KANK2	7.20999	6.50971e-75		RAPGEF6	3.93192	4.67825e-52
	FHL1	4.47021	6.73372e-77		RBFOX3	6.81377	7.70576e-84		CHL1	9.10407	1.0058e-172		KIF6	11.1565	3.3802e-227		CES1	9.61764	3.07548e-165		JUP	4.84791	3.92794e-67		DIP2B	3.25048	2.74559e-86		BNC2	3.24338	1.30543e-35		ENTPD1	3.29123	5.89116e-12		GNAS	2.91459	2.22759e-58		RPS6KA5	5.44101	8.53898e-75		TRIO	2.22113	5.63601e-52
	FOXP2	4.25351	6.50786e-76		ANTXR1	4.25918	1.78084e-83		CACNA2D1	7.46624	2.00524e-172		2010-03-01	11.2337	6.08971e-227		SPAG6	9.3148	3.07548e-165		MAST4	3.92948	1.41193e-66		PLPP1	5.51298	3.77978e-86		ADAMTSL1	5.09164	1.56536e-35		WWTR1	2.76388	6.41788e-12		KLF6	6.05228	3.17725e-58		AC008056.1	9.06078	9.95497e-75		GAB2	4.4975	1.01447e-51
	GPC6	4.52035	2.60332e-75		DOCK6	4.61669	7.42897e-82		ATP8A2	9.13953	2.03114e-172		CROCC2	12.0243	8.6085e-227		EFCAB1	9.30641	3.32882e-165		YBX3	4.62632	2.32059e-66		DAB1	5.80773	5.57312e-86		ADAM12	4.9676	3.91237e-35		DST	2.10594	6.41788e-12		CFI	7.74807	5.64722e-58		RASSF3	8.27095	6.21247e-74		CDH2	7.31058	1.17608e-51
	TRPS1	2.99201	3.76298e-75		LINC01515	4.6943	9.27262e-82		VAT1L	9.47151	7.94798e-171		EFCAB1	10.7714	2.51729e-226		DRC1	9.31535	5.20437e-165		KIAA1671	4.95778	4.73221e-66		AC092691.1	6.94852	1.38553e-85		OGN	4.50502	6.37446e-35		KHDRBS3	3.05109	6.43246e-12		UACA	4.37129	2.95971e-57		STK38L	7.38461	3.21907e-73		SRGAP3	4.04169	1.71037e-51
	NKAIN3	6.27172	4.28895e-75		NRG1	6.60621	1.14806e-80		SLC5A7	9.78263	3.21206e-170		CCDC187	10.9001	2.90997e-226		NEK5	9.34914	5.3169e-165		NIBAN2	5.08796	2.5029e-65		STK32A	7.79061	2.39091e-83		EIF2B3	3.67571	1.31353e-34		PITPNC1	3.00445	6.70679e-12		LAMC1	5.45546	3.01748e-57		FLNB	5.40105	1.1217e-72		JAKMIP2	5.97853	1.2697e-50
	PDE3A	4.38593	2.28662e-74		RHOBTB3	4.48596	2.90158e-80		2001-03-01	9.11166	5.84232e-170		C6orf118	10.8419	3.22468e-226		PPIL6	9.02213	6.65279e-165		ATP8B1	4.23342	6.78581e-65		GAB1	3.66301	4.05202e-83		EPS8	3.874	1.45937e-34		CEP85L	2.95858	6.8839e-12		GIMAP5	8.23954	3.45514e-57		GPM6A	10.5144	2.34872e-72		MAPT	7.41056	2.63263e-50
	GRK5	4.45271	4.87115e-74		KCNT2	4.53178	1.21911e-79		CHGA	9.34198	8.13245e-170		CDHR4	11.0437	3.73473e-226		DAW1	8.96376	1.8788e-164		ARPC2	3.84451	1.47004e-64		DMD	5.79285	2.34499e-82		DDR2	3.69072	1.69106e-34		ABCA1	2.91387	7.07096e-12		LMO2	7.5149	1.28621e-56		STARD13	6.93228	3.29806e-72		GAP43	7.44668	2.91245e-50
	ADAMTS12	4.75816	6.44887e-74		COL6A3	5.66641	2.28573e-79		PHACTR1	8.20732	3.17399e-169		RPGR	9.53136	9.32693e-225		NEK11	7.6609	4.42559e-164		FAM83B	6.15978	2.97234e-64		CDH2	6.6732	5.59742e-82		NCOR2	2.36153	1.86441e-34		FSTL1	2.99302	7.27618e-12		YES1	5.49399	1.58366e-56		PDLIM5	6.51461	4.56275e-72		HEATR5A	5.03141	6.70527e-50
	ROR2	5.33941	1.00915e-73		DLGAP1	5.99016	1.44515e-78		DOCK3	8.59566	1.49865e-168		IQUB	10.3188	9.44169e-225		DNAH2	9.28335	4.42559e-164		CCSER1	5.62712	1.4015e-63		CTNND2	6.58669	1.379e-79		PLAGL1	4.26707	2.42577e-34		PLSCR4	3.15514	7.28233e-12		FBXL7	4.89374	2.70326e-56		ACACB	6.94946	4.71556e-72		CTNND2	7.07358	8.195e-50
	FGFR1	3.79239	1.48941e-73		FN1	5.11213	1.21889e-77		PPFIA2	8.77924	1.70583e-168		FRMPD2	11.3943	1.42975e-224		AL022068.1	10.0186	6.77828e-164		ELL2	4.98996	1.43417e-63		MEGF10	7.74153	1.63434e-79		GUCY1A2	4.96913	3.01713e-34		AC007364.1	3.06612	9.45758e-12		FRMD4B	6.0186	2.90758e-56		RYR2	9.83551	1.92424e-71		TOX	5.34394	3.37549e-49
	LAMA4	4.82214	5.31019e-73		COL5A2	4.43993	9.82157e-76		PCDH15	10.5585	1.98785e-168		AL589693.1	12.2958	2.71249e-224		PLCH1	9.78448	6.89865e-164		EPN2	2.05566	3.66404e-63		AC023095.1	7.32686	6.79781e-79		ARHGAP20	5.09375	3.47534e-34		GRK5	3.07872	1.00054e-11		ZFPM2	6.84518	3.13508e-56		SAMD4A	7.27233	4.32772e-71		MAP7	6.25871	5.47027e-49
	SLITRK5	5.22147	1.97359e-72		MEIS1	3.22174	1.01944e-75		SCG2	9.2499	2.4965e-168		CCDC17	10.7664	4.29558e-224		SLC44A4	9.06218	7.13716e-164		BTBD11	6.32413	3.72431e-63		PRDM16	7.26862	1.43712e-77		NTRK2	6.03966	3.69133e-34		TBC1D1	2.87526	1.11937e-11		LMBR1	4.81727	3.77546e-56		EHBP1L1	7.10312	6.02932e-71		MYCBP2	2.87777	8.65319e-49
	BNC2	4.69593	4.33306e-72		EML4	2.92638	1.464e-75		HIVEP3	8.17421	3.75662e-168		MLPH	10.6209	2.61973e-223		EFCAB12	8.63637	8.67582e-164		FRMD6	4.6502	5.71094e-63		TRHDE	7.31298	1.54731e-77		LRP1	3.36787	5.10096e-34		ARHGEF26	3.01175	1.14714e-11		ARL15	4.00137	3.83723e-56		RABGAP1	3.39433	6.0928e-71		PCLO	6.38881	2.68561e-48
	TMEM132C	5.60279	6.39888e-72		MED13L	1.42536	6.79674e-74		CDH2	8.71513	1.57043e-167		AL022068.1	11.3563	3.47466e-223		TSPAN1	9.14539	2.78531e-163		NOS1AP	4.9055	7.58228e-63		PLP1	6.75906	1.87546e-77		OAF	4.54965	1.02366e-33		EFNB2	2.9381	1.29732e-11		KLHL4	7.6418	1.0457e-55		C3orf70	8.32189	1.35267e-70		CACNA1B	7.54285	1.48278e-47
	SPARCL1	5.05768	7.19149e-72		SLC38A1	4.63842	3.70573e-73		DPF3	8.90295	3.33554e-167		CHST9	10.7884	1.41941e-222		CFAP65	8.89091	2.98952e-163		CDH26	5.61742	8.2117e-63		CTNNA3	6.73965	2.34301e-77		PDE5A	3.13357	2.56471e-33		GRIP1	3.24516	1.4086e-11		MAP4K2	7.39628	1.0457e-55		MAP3K20	6.30758	1.38044e-70		HS6ST3	8.14695	1.57301e-47
	ROBO1	3.46169	1.26516e-71		PDGFRA	5.79926	1.88015e-72		NRSN1	8.94889	3.54688e-166		EFHC1	7.1452	4.5218e-222		SNTN	9.23616	3.61295e-163		THRB	5.21662	1.12642e-62		TOX	5.0144	2.60031e-77		AKAP12	3.9901	2.57338e-33		NR2F2-AS1	3.78685	1.75227e-11		IGFBP4	6.66255	1.05768e-55		SYNM	8.70026	1.96924e-70		AC078980.1	9.3097	1.82579e-47
	ADAM33	4.87043	1.31507e-71		ELN	4.44435	2.40255e-72		ARHGAP26	5.30091	4.01071e-166		NRAD1	11.9257	7.83541e-222		AK9	8.62655	8.3404e-163		MACC1	5.9749	1.73638e-62		ARAP2	5.8164	7.44829e-77		MED13L	1.1793	4.91274e-33		SHC4	3.16202	1.8801e-11		ADCY4	8.19642	2.4666e-55		NTM	8.36564	3.09869e-70		SLC44A5	6.75671	2.44269e-47
	CACHD1	3.52879	7.68469e-70		ZFHX3	2.72645	3.54306e-71		TSPAN7	8.46882	4.81104e-166		LRP11	9.12424	2.13243e-221		TTLL10	8.91146	8.3404e-163		TET2	2.37882	1.98619e-62		AC061958.1	6.18382	9.49389e-77		UACA	3.21035	9.41579e-33		ARHGEF10	3.02286	1.97471e-11		RNF152	6.75793	2.4666e-55		ETV6	4.48325	4.22652e-70		NYAP2	7.58814	3.2546e-47
	LINC01798	4.56522	6.55557e-69		PTGER3	6.06423	3.96138e-71		HS3ST5	9.56788	8.09796e-166		EPCAM	10.2734	2.27326e-221		TMEM212	9.00689	8.78602e-163		SLCO3A1	4.07733	6.27826e-62		ARHGAP42	4.42378	1.8179e-76		GHR	4.49305	2.08205e-32		MIR503HG	2.85359	2.06479e-11		RALGAPA2	4.10773	2.4666e-55		GREM2	10.3565	1.4143e-67		MAP6	5.97287	5.36069e-47
	DPP10	5.44882	2.18201e-68		TPM1	3.48494	3.84382e-70		PPM1E	8.58685	2.06338e-165		KIAA0556	8.49499	2.30099e-221		EPCAM	9.06297	1.88333e-162		NCOA2	1.55662	8.95626e-62		EYA1	6.25044	8.51652e-76		AC012409.2	4.07557	1.98187e-31		SMTN	2.87579	2.34121e-11		CCL14	8.09173	1.08032e-54		LAMA4	6.18666	6.97305e-67		GNAO1	7.26293	9.17581e-47
	EHBP1	2.16956	1.13722e-67		CDK14	3.82118	5.38545e-70		SGCZ	10.697	4.73957e-165		AK8	10.6653	4.27384e-221		FAM81B	8.87129	4.19478e-162		SERINC5	2.99728	3.54636e-61		FAM126A	5.36433	9.49795e-76		PLXDC2	3.66694	2.27719e-31		TRPM3	3.4686	2.40974e-11		NFAT5	2.78105	3.62914e-54		NEGR1	7.29033	7.62769e-67		PTPRG	4.76318	9.42852e-47
	COL6A3	4.87828	2.4251e-67		PLAGL1	5.05187	1.74076e-69		CELF3	8.74985	8.63229e-165		CSPP1	6.01163	6.24812e-221		FAM227A	9.00601	4.77811e-162		MAL2-AS1	6.28651	5.26816e-61		COL20A1	7.62607	1.0026e-75		CPE	4.13546	3.28318e-31		ETS1	2.90401	2.64844e-11		PRKAR1B	5.6977	3.88278e-54		FAT3	8.53269	1.17216e-66		GPC6	5.46035	1.34388e-46
	FN1	4.5996	3.9725e-67		LINC01266	5.4731	7.41271e-69		KIF21A	7.15997	1.73437e-164		SHANK2	9.58847	9.17127e-221		ATP2C2	9.52388	5.52335e-162		PSD3	2.51708	5.72205e-61		RASSF4	6.93694	1.10743e-75		TCF7L2	1.99054	3.79222e-31		TACC1	2.85442	2.68202e-11		SERPINH1	6.3073	5.59412e-54		WLS	5.29905	2.01454e-66		MAP2	6.70141	2.979e-46
	KLF12	2.57102	5.04624e-67		TTC28	2.09764	9.27694e-69		ABLIM2	8.38448	3.26279e-164		WDR60	5.83645	9.52849e-221		TSGA10	8.68075	6.95265e-162		VMP1	3.56272	2.8266e-60		MEF2C	5.74176	6.49921e-75		TNS1	3.60175	2.06089e-30		RFTN2	2.95594	2.88977e-11		PLEKHG1	5.84931	6.7173e-54		TNIK	6.65129	2.03314e-66		SNHG14	2.45277	5.63347e-46
	BCHE	4.27144	5.08497e-67		BMPR1A	2.5436	1.11901e-68		APBA1	7.76371	4.15827e-164		CLUAP1	8.59802	1.10846e-220		LINC00271	9.44784	1.09543e-161		GNG4	5.35764	3.08722e-60		FRMD3	5.24245	7.09451e-75		SNTB1	3.91322	3.36766e-30		OSMR-AS1	2.78926	3.4584e-11		AFDN	4.31799	7.80231e-54		SPEG	7.89939	2.13806e-66		PCNX2	5.14385	6.08861e-46
	MAST4	3.37422	3.81861e-66		SETBP1	3.76939	1.69096e-67		XKR6	6.84982	5.20056e-164		C1orf87	11.1807	3.10336e-220		CCDC81	9.04672	2.04548e-161		HIST1H2AC	5.25682	3.93287e-60		GABRB1	7.3905	1.02057e-74		AHR	4.11661	4.45302e-30		EBF1	3.41615	3.49998e-11		KIAA1671	6.2204	8.25088e-54		WFDC1	10.4922	2.25663e-66		AC136431.1	8.08067	2.01536e-45
	NFIX	3.53226	1.32084e-65		ABCC9	5.48583	8.02988e-67		CRMP1	7.22096	1.99094e-163		CDS1	9.3854	3.56977e-220		CCDC17	9.127	6.59776e-161		FAF1	1.60337	5.5934e-60		NLGN1	6.62129	1.36335e-74		LAMB1	3.62217	1.50853e-29		ST3GAL6	2.77936	3.82515e-11		SNRK	5.59396	1.08795e-53		WNK2	6.67344	2.36258e-66		GSE1	4.89076	2.16732e-45
	TRERF1	2.91256	3.73374e-65		GPC3	5.54351	2.64594e-66		OLFM3	9.76706	2.69224e-163		TMEM67	8.34585	1.07122e-219		LRRC6	8.78364	1.11316e-160		COBLL1	5.02893	5.72873e-60		SPTBN1	2.30881	1.8987e-74		SEC31A	1.71092	1.80751e-29		WIPF1	2.87751	4.41116e-11		EXOC6	5.44881	1.89403e-53		SEMA3A	7.53795	2.44475e-66		CDH12	8.53849	2.42809e-45
	CDK14	3.51385	6.10764e-65		PPP1R12A	2.02808	4.59238e-66		MYO5A	7.56243	5.38813e-163		AK7	10.5983	1.39706e-219		USP2-AS1	9.01861	1.12123e-160		DENND1B	3.98677	3.06635e-59		EDNRB	6.14691	2.69659e-74		COPA	2.17706	2.34943e-29		ZFPM2	3.6478	4.45527e-11		PGM5	7.09096	1.27869e-52		CAPZB	3.91247	7.62234e-66		RAMP1	6.39717	4.18593e-45
	GXYLT2	5.02212	4.39972e-64		COL6A2	4.1976	5.29849e-66		JAKMIP2	7.18729	3.34407e-162		ARMC2	8.34735	1.90508e-219		ANKMY1	8.50789	1.33422e-160		UBAC2	3.01074	3.18401e-59		ERBB4	6.33203	4.07068e-74		ARHGEF10	3.36376	2.4337e-29		DACH1	3.45831	4.6644e-11		CRIM1	5.74296	1.31212e-52		PPP1CB	4.42973	8.06082e-65		CHD7	5.49866	9.86621e-45
	DCHS2	4.70215	1.01033e-63		EHBP1	2.47395	9.73383e-66		AC096576.3	8.70486	6.4572e-162		CFAP100	10.6127	6.5155e-219		RGS22	9.08487	2.55016e-160		NBEAL2	5.64013	9.70688e-59		SOX10	7.25323	7.64283e-74		SPATS2L	2.48434	2.44205e-29		COLEC12	3.34	5.00511e-11		LINC01197	7.93004	1.57723e-52		CNN1	9.01892	8.90374e-65		OTUD7A	6.61165	3.46237e-44
	SEMA3A	4.79771	1.76758e-63		PRICKLE1	5.0489	2.01011e-65		CTNND2	8.56026	1.38863e-161		LINC00271	10.6393	1.97458e-218		CFAP69	8.75108	5.37753e-160		C11orf80	3.34414	1.90809e-58		SNCA	5.93635	1.17943e-73		PHACTR2	3.11694	3.25497e-29		KDR	3.34418	5.02495e-11		FLRT2	6.78197	1.65597e-52		INKA2	7.02751	8.91208e-65		KCNK2	7.25844	3.5324e-44
	MCC	3.55468	2.02049e-63		SNCAIP	4.35754	6.28346e-65		SLC8A1	7.67989	2.20736e-161		ZNF440	9.55241	3.07487e-218		KLHL32	9.03413	8.72529e-160		RIPK4	5.93401	2.04671e-58		LINC01505_ENSG00000234323	7.9587	3.04759e-73		NID2	4.28686	3.67242e-29		NIBAN1	3.05347	5.10013e-11		NR2F2	6.24338	1.88424e-52		DAB2IP	6.21435	3.06946e-64		RTN3	4.2712	4.5545e-44
	MAP3K20	3.73945	1.80648e-62		PTPN12	2.47469	8.72181e-65		PLPP4	9.61669	3.89344e-161		TMEM231	9.92595	3.45193e-218		CD38	8.90894	1.76506e-159		GALNT7	4.26931	2.41868e-58		AFAP1L2	5.77592	2.45416e-72		PCOLCE	5.05517	5.09758e-29		COL25A1	3.09677	5.73355e-11		ENG	7.36773	3.07558e-52		KLF7	6.02224	3.42253e-64		RAB3C	7.26312	6.50051e-44
	DOCK1	2.32617	2.62657e-61		CACNB4	4.88742	3.2693e-64		RBMS3	4.45699	4.67422e-161		CCDC81	10.215	5.16195e-218		TMEM231	8.72446	1.76506e-159		SAT1	4.28474	3.33984e-58		FOXO1	5.30042	3.94572e-72		VIT	6.94128	5.66431e-29		TNC	3.02207	6.34369e-11		PRXL2A	5.83394	3.95951e-52		CHST15	7.60555	7.55868e-64		CECR2	6.02988	1.27343e-43
	SORCS2	4.10707	8.0736e-61		FANCC	2.8419	1.00264e-62		DNER	8.7299	1.66434e-160		FBXL13	8.62051	7.92853e-218		AGR3	9.20038	1.88047e-159		SVIL	2.89606	3.64599e-58		ATP8A1	5.50633	4.16488e-72		GTDC1	3.19892	1.29636e-28		CORO1C	2.74877	6.36196e-11		MAN1A1	6.60292	9.67613e-52		CELF2	5.33265	9.5794e-64		FNBP1L	3.10511	2.34692e-43
	SPATS2L	2.57189	1.88589e-60		AC119674.1	5.17485	1.28964e-62		DLG2	5.8786	2.03117e-160		ECT2L	10.8502	1.58016e-217		CERKL	8.48804	1.91288e-159		GMDS	3.7929	6.58087e-58		MAP3K1	4.36835	4.80403e-71		LINC00924	6.88865	1.45454e-28		ROR2	3.2341	6.42317e-11		SNX25	5.33732	2.87519e-51		KCND3	9.55403	1.15345e-63		CELF4	7.19427	2.7669e-43
	PTPRK	2.61247	9.5082e-60		VWA8	2.5241	1.53491e-62		CUX2	9.77167	1.38853e-159		C11orf49	5.60098	1.06584e-216		PLCG2	8.42632	1.94593e-159		EPB41L1	3.97553	7.84881e-58		CDH6	6.42615	6.2465e-71		PLD1	3.64082	1.57775e-28		NXN	2.70152	6.42317e-11		ABLIM1	4.79135	4.65833e-51		FBXO32	7.95676	1.15345e-63		PCBP3	6.57972	7.06425e-43
	AP001528.1	4.38785	1.48104e-59		DGKB	5.45694	3.13165e-62		DCLK1	8.10646	3.44519e-159		NSUN7	9.22077	1.19424e-216		VNN3	8.82346	2.05472e-159		MPZL2	7.26296	8.9007e-58		THSD7A	5.46811	3.65037e-70		SLIT3	4.9932	2.10723e-28		NLGN4X	3.12602	6.49586e-11		GJA1	7.27038	6.67532e-51		TSHZ3	6.93728	1.58448e-63		UNC79	6.28421	8.14208e-43
	PRDM6	5.45285	3.32841e-59		FMNL2	2.71945	3.81738e-62		MAST1	8.53627	5.71673e-158		NPHP1	9.0838	1.71337e-216		RUNX1	9.40936	2.10093e-159		PIGN	3.60399	9.41157e-58		STOX2	4.32346	8.72344e-70		PHLDB1	3.62329	2.46888e-28		RAI14	3.00163	7.30718e-11		2003-03-01	6.36001	1.07897e-50		COL6A3	7.34954	5.7863e-63		DCX	6.81676	1.12495e-42
	RBFOX2	1.45113	4.78622e-58		PAWR	3.96776	4.99771e-62		TMEM178B	9.5487	7.94259e-158		CAPS	9.32021	1.7735e-216		MLPH	8.97209	3.33733e-159		SYTL1	5.08491	1.71203e-57		ZNF462	4.00033	1.35481e-69		FAT4	3.6293	2.47604e-28		SOX5	3.09638	7.34912e-11		PELI2	6.14464	2.10247e-50		TNRC18	3.55958	9.24095e-63		LINC01619	6.54922	2.31433e-42
	LUZP2	4.96925	9.27205e-58		ASB3	2.07707	6.16983e-62		FRMD4A	4.69595	9.89613e-158		CD24	8.27018	2.82065e-216		AC079804.3	8.42765	1.05028e-158		AP001207.3	5.54177	2.19068e-57		SYNPR	6.75194	2.23368e-68		ANTXR1	3.27164	4.01545e-28		PIEZO1	2.77921	7.59592e-11		BMP2K	5.2235	2.25233e-50		TACC1	5.9098	1.07551e-62		RIMS2	7.39458	3.00088e-42
	SAMD5	4.38644	2.58813e-57		BMPR1B	4.88811	6.80083e-62		KCNH7	9.80586	1.04285e-157		PLAC8	10.3868	3.42712e-216		WDR93	8.51431	1.43607e-158		CORO2A	5.1507	2.92153e-57		NR6A1	4.47494	3.90063e-68		LINC01482	7.35485	4.71965e-28		WASF3	2.74957	7.72788e-11		TNFRSF11A	7.85394	3.62057e-50		PDZRN4	10.3091	1.77099e-62		HAND2	6.24027	3.16238e-42
	IL1RAPL2	5.84064	5.59886e-57		MMP16	4.16766	1.19544e-61		AC105389.3	10.5038	1.60597e-157		DNAH2	10.6807	7.84061e-216		AL357093.2	8.68444	1.60646e-158		DSC3	6.85754	3.37891e-57		MAP4K3	2.22559	1.30314e-67		ADAMTS9-AS1	5.05791	7.76254e-28		ROBO2	3.22577	8.13394e-11		KLHL3	6.52682	4.35663e-50		RNF150	5.52911	3.28161e-62		KIDINS220	2.78273	5.05545e-42
	TCF7L1	3.45354	6.62117e-57		DISP1	4.12082	5.27718e-61		NSG2	9.09995	2.5365e-157		EFHC2	10.4816	8.33675e-216		DRC7	8.35037	1.98173e-158		FGFR3	7.62704	1.46474e-56		LGI4	6.14871	6.51596e-67		AC005550.2	5.66649	8.34849e-28		PDE7B	2.8708	9.53774e-11		PPP3CA	3.29849	4.5145e-50		STAMBPL1	6.66883	3.70217e-62		CELF3	6.6391	1.14722e-40
	AC012404.1	3.83452	7.12797e-57		PTCH1	4.41372	5.66386e-61		PWRN1	7.2689	3.45314e-157		TSPAN1	10.3729	2.73318e-215		CCDC146	6.64384	2.09585e-158		CERNA2	8.09709	4.82172e-56		SEMA3B	6.22478	1.15612e-66		COL6A3	4.23927	1.10071e-27		GAB1	2.18877	9.59352e-11		LRCH1	4.412	5.60255e-50		TRAF5	6.63083	6.29687e-62		MYT1	6.68402	1.98342e-40
	TRPC6	4.4276	1.50238e-56		GPC6	4.71734	1.75313e-60		PRUNE2	8.15771	3.88052e-157		KIAA1211L	10.2022	2.78537e-215		DNAJB13	8.61049	2.78034e-158		MYO5B	5.43025	5.81508e-56		SASH1	3.76188	1.04234e-65		ZNF385D	4.86495	1.14812e-27		CLIC4	2.92716	9.78009e-11		MSN	5.78249	6.58611e-50		IL4R	7.58971	6.78462e-62		STAC	6.98498	2.26665e-40
	KHDRBS2	4.85991	1.84493e-56		SEMA3A	4.94787	2.06992e-60		STMN4	8.72325	4.16365e-157		SPATA13	9.17455	7.17474e-215		ASB14	8.62198	3.44171e-158		TXNIP	4.38913	8.65619e-56		CELF2	4.32166	1.46422e-65		PTK2	0.876713	1.42534e-27		ANKRD50	2.72268	9.78363e-11		AL583785.1	8.51102	7.73569e-50		PTBP2	2.82727	1.07661e-61		PPP2R2B	7.48463	4.63867e-40
	CHSY3	4.31394	1.86093e-56		NAALAD2	4.39592	5.36644e-60		PAK5	8.35732	6.90696e-157		MUC4	10.4963	7.20672e-215		CFAP53	8.81596	3.46918e-158		PPP2R2A	2.64886	1.15186e-55		SIPA1L1	4.0272	4.30755e-65		DNM3OS	3.99085	1.60189e-27		AC083870.1	2.82655	1.40828e-10		THSD7A	5.74494	9.48414e-50		AKAP13	2.12606	1.28531e-61		XKR4	7.50329	4.64953e-40
	MED13L	1.21366	4.56497e-56		TBX5	5.14668	5.70006e-60		HDAC9	6.9359	1.11819e-156		RABL2A	9.04363	1.83658e-214		FAM92B	8.56801	4.4321e-158		EVPL	5.28217	2.10878e-55		ST6GALNAC5	5.84776	1.48311e-64		FSTL1	3.05095	1.63073e-27		KIRREL3	3.59277	1.66112e-10		STAB2	9.86432	1.06281e-49		MICAL3	4.85293	1.54638e-61		FRY	5.17688	7.90828e-40
	PLPP3	3.77838	6.39341e-56		FRMPD4	5.55917	1.32726e-59		SCN9A	8.22193	1.64152e-156		MNS1	9.39286	1.88162e-214		MUC16	10.6065	4.6249e-158		ZBTB7C	4.68926	2.94269e-55		LAMA1	6.93149	2.48802e-64		FAP	4.66401	1.67483e-27		TSPAN11	2.78678	1.96842e-10		HIP1	5.8281	1.31324e-49		CDK6	4.56073	2.51542e-61		SOGA3	6.17376	9.58382e-40
	GLCCI1	2.88946	9.65738e-56		LINC00472	4.63759	1.86762e-59		SOGA3	8.05754	3.90415e-156		KIAA0825	6.96897	4.54231e-214		PRR29	8.37951	4.99344e-158		DDI2	4.17969	3.01622e-55		LINC00354	7.52468	5.2857e-64		TGFBI	4.91641	2.02292e-27		PDE1C	2.95885	2.03846e-10		LYVE1	8.24692	1.53889e-49		SLC27A6	7.73711	1.15018e-60		ELAVL3	6.64973	1.37201e-39
	BMP6	5.83342	1.01286e-55		REV3L	1.9164	3.84393e-59		PLEKHA6	7.10582	4.56766e-156		SNTN	10.3764	5.90213e-214		KIAA1211L	8.82934	6.44348e-158		PABPC1	3.52668	3.35099e-55		KIAA1217	3.91785	6.92411e-64		NHS	3.0677	2.57115e-27		PDGFC	2.82732	2.06106e-10		SSH1	5.15107	2.49097e-49		MTUS2	7.66367	1.31056e-60		CHRNA3	6.46691	2.21854e-39
	TLN2	3.14045	1.67391e-55		AC004594.1	5.76169	8.1857e-59		DCX	8.42305	3.37522e-155		RGS22	10.2806	2.76934e-213		EFHC2	9.21207	6.85688e-158		BHLHE40	6.15287	4.71269e-55		SH3D19	2.84201	9.9458e-64		ADAMTSL4	4.91268	3.14468e-27		TGIF2	2.65467	2.20818e-10		PROX1	9.13902	2.68777e-49		MACF1	2.45733	2.5871e-60		ARPP21	7.16819	2.38462e-39
	STAMBPL1	3.82007	2.15691e-55		AF117829.1	2.67493	1.30019e-58		CADM2	9.5204	1.02496e-154		SLC44A4	10.288	6.97734e-213		PPP1R14C	8.64336	7.51339e-157		RAC1	3.29158	5.02658e-55		SYT10	6.97143	1.16123e-63		LIFR	3.64437	3.48228e-27		ERG	3.15239	2.26349e-10		NOTCH1	6.09616	4.89066e-49		HIF3A	5.33622	2.80344e-60		TTL	5.14897	2.38462e-39
	ITGA4	4.34233	3.53766e-55		DDHD1	3.91964	4.13641e-58		GAB2	5.43644	1.51373e-154		DZANK1	9.48814	8.91489e-213		DYNLRB2	8.70584	8.71907e-157		PDLIM5	4.42526	6.31294e-55		PARD3B	3.25548	1.40677e-63		NOTCH3	4.32159	4.26308e-27		KCNMA1	3.17009	2.27947e-10		CCL21	8.57407	9.09402e-49		DOCK9	5.56772	3.31355e-60		SATB2	6.33799	4.65812e-39
	LAMB1	3.6861	6.38059e-55		CD34	5.03116	1.53677e-57		KALRN	5.67909	1.51373e-154		LINC01392	11.2406	1.06888e-212		RFX3	3.91048	1.17276e-156		EGFR	4.27452	1.54884e-54		CIT	5.69156	1.47489e-63		NPAS3	4.18873	5.67175e-27		ZCCHC24	2.67479	2.27947e-10		TSPAN18	5.37408	1.84613e-48		EPHA6	8.13072	5.29616e-60		ATCAY	6.4376	4.65828e-39
	DCC	4.98056	9.93748e-55		COL3A1	4.71937	5.09033e-57		HAND2-AS1	8.21651	3.74214e-154		CCDC114	10.3203	2.02244e-212		PLAC8	9.14643	1.38971e-156		CEACAM6	6.34658	1.70055e-54		ARHGEF10	4.31064	1.47489e-63		JAM2	4.14724	7.32394e-27		COL27A1	3.02151	2.31137e-10		PRR5L	7.0842	3.59929e-48		HLF	7.99436	5.73832e-60		TCF7L2	2.53992	7.10208e-39
	LHFPL6	4.22547	3.8443e-54		FBN1	4.47996	2.57209e-56		ZNF804A	9.57233	8.43205e-154		TMEM190	11.2484	1.90631e-211		CCDC40	8.30724	1.73697e-156		OSTF1	4.84801	1.96144e-54		CLASP2	2.70033	5.51419e-63		PID1	4.47891	8.15271e-27		PLEKHG1	2.8912	2.31137e-10		CPNE8	6.29249	3.65725e-48		ARHGAP6	6.84169	6.87665e-60		RERE	1.21374	7.73325e-39
	PDZRN3	3.87222	9.02747e-54		BOC	4.53339	3.39532e-56		CCDC171	6.25279	1.28611e-153		ENKUR	9.98755	2.79787e-211		C7orf57	8.45394	2.21462e-156		TMEM40	5.91883	2.2036e-54		TSPAN11	5.96871	2.68465e-62		PDS5B	1.81945	1.26161e-26		2003-03-01	2.83599	2.45035e-10		LINC01558	7.68817	8.24842e-48		NPTN	4.69895	9.88522e-60		SOX4	4.84915	1.01017e-38
	LRP1	2.98951	1.31648e-53		ABTB2	5.41965	3.39532e-56		NBEA	3.78325	1.50169e-153		RNF213-AS1	7.88155	2.895e-211		TCTEX1D1	8.60208	2.88745e-156		TNFAIP8	4.89023	2.40553e-54		MVB12B	3.9606	4.10768e-62		ZEB2	4.3907	1.26394e-26		HMCN1	3.38659	2.77838e-10		NFATC1	6.43383	1.07459e-47		NXN	4.73478	1.97216e-59		CNOT4	3.01421	1.19377e-38
	IQGAP2	3.87439	1.86026e-53		AL390783.1	5.10787	3.50571e-56		FSTL5	10.2827	1.94844e-153		AL357093.2	9.85651	4.74215e-211		AC137810.1	8.3389	3.2616e-156		LLGL2	4.84081	1.84153e-53		GINS3	6.5344	5.97259e-62		KLHL29	3.64411	2.58066e-26		GHR	3.223	2.85464e-10		RELN	9.02388	1.63783e-47		AC107223.1	8.04751	5.43792e-59		MAP1B	4.34822	2.37096e-38
	CDH11	4.1428	2.82845e-53		TOX	3.66732	1.51082e-55		SCN8A	7.6107	2.45814e-153		SLC7A2	9.73433	5.01257e-211		MOK	7.61354	3.57583e-156		A2ML1	7.34443	5.92152e-53		AC010894.3	5.36737	1.41424e-61		ADAMTS16	5.6852	3.42561e-26		SEMA5A	2.96277	2.96464e-10		ERICH1	5.28834	1.67341e-47		ASB2	9.62946	1.49575e-58		TRIM2	3.57862	2.73885e-38
	DENND2A	2.99559	3.35564e-53		TMEM135	2.81697	1.98237e-55		PLPPR5	9.53043	4.96811e-153		C11orf16	10.6609	6.45082e-211		TTC25	8.40273	5.19595e-156		ZNF710	4.0839	7.5298e-53		P2RX7	6.14043	4.31885e-61		SPON1	4.42176	6.04852e-26		ADAM23	2.90296	2.96464e-10		CAVIN1	6.28558	1.67341e-47		STK39	3.20502	2.89828e-58		DPYSL5	6.47457	7.32624e-38
	RBMS2	2.82117	3.48646e-53		PRKD1	3.39168	2.26915e-55		HECW1	9.94763	5.75941e-153		CFAP74	10.3048	9.30266e-211		TTC34	8.49118	5.95147e-156		PITPNA	3.98096	4.01909e-52		PTPN13	3.93844	2.74206e-60		ARHGAP28	4.04623	2.10367e-25		LAMB2	2.66083	2.98784e-10		ITGA5	6.56874	6.67579e-47		CAP2	5.9844	3.07269e-58		MEIS1	3.17183	7.68484e-38
	DOK5	4.71917	6.11038e-53		COLEC12	5.06823	6.45787e-55		PCSK1N	8.65865	1.52277e-152		CLIC6	10.4593	1.10448e-210		ANKRD45	8.4238	1.29068e-155		PTPRF	3.79531	2.33522e-51		DNAJC1	3.33584	3.12518e-60		PDGFRB	4.45389	2.36337e-25		NTN1	2.88025	3.00685e-10		EGLN1	5.3168	9.19498e-47		RGS6	8.49892	1.0601e-57		CDH13	6.97637	8.43017e-38
	ARHGAP10	3.53121	9.58814e-53		GLI2	4.65852	1.07566e-53		MAP6	7.29993	3.2035e-152		TTLL9	10.0103	1.65599e-210		AC105052.5	8.59606	1.46501e-155		RNF149	2.80669	3.16979e-51		GFRA1	5.28667	9.7559e-60		MCC	2.87519	3.32964e-25		ZNF521	3.06286	3.1736e-10		ARL4A	6.76214	1.30506e-46		CTIF	5.47428	1.0601e-57		PLXNA2	5.45844	1.6743e-37
	LINC02802	4.4834	1.16594e-52		OLFML2B	5.2444	1.18604e-53		L1CAM	7.90555	1.68286e-150		BCAS1	10.5964	1.81509e-210		ARHGEF38	8.67057	2.80656e-155		DHRS3	4.7127	3.29913e-51		CHPT1	4.36424	9.83269e-60		SHOX2	8.79743	4.2688e-25		MCTP1	3.15647	3.41351e-10		ABCG1	5.94639	1.31377e-46		NTN1	5.87932	1.24459e-57		GRIA2	6.68248	1.71631e-37
	LHFPL2	3.35201	1.59593e-52		NR2F2-AS1	4.70463	9.74303e-53		RAP1GAP2	7.32671	9.14167e-150		CFAP65	10.2152	1.93538e-210		ARMH1	8.70327	3.0996e-155		MLLT3	4.13402	3.61522e-51		RBMS3-AS2	4.38728	1.1768e-59		FBN2	4.40688	5.46019e-25		HLA-A	2.62629	3.48923e-10		MCF2L	5.65753	1.35036e-46		NPNT	8.04962	2.29014e-57		MBD5	1.53816	1.85974e-37
	MEG8	2.95208	1.68322e-52		TNS3	3.5462	2.35963e-52		PTPRO	8.8439	1.16144e-149		TEX9	8.83362	3.37831e-210		TRAF3IP1	7.72015	4.51522e-155		ABCA5	3.76366	4.33729e-51		ZSWIM6	3.481	1.31099e-59		LTBP4	3.18643	6.55903e-25		CD109	2.70292	3.48923e-10		ZEB1	4.54638	2.20113e-46		FGFR2	6.58202	2.63621e-57		AL391807.1	5.99743	2.49617e-37
	COL16A1	3.93599	2.28527e-52		FXYD6	3.17752	2.55365e-52		CDH6	8.45304	1.84232e-149		LEKR1	11.0295	8.23763e-210		NRG4	8.84252	1.04997e-154		SPIDR	1.53488	5.57137e-51		AC022126.1	5.89088	2.33999e-59		PRKG1	5.14306	6.55903e-25		TFPI	3.09383	3.55729e-10		ANO2	7.42636	2.46996e-46		COL12A1	6.81119	2.14652e-56		RAP1GAP2	5.4581	4.21187e-37
	NR2F2-AS1	4.49098	1.07786e-51		CASK	2.53679	2.93272e-52		SLC4A8	7.81898	9.79575e-149		C7orf57	9.94037	8.24616e-210		SLC7A2	8.6485	1.5438e-154		MARK2	3.5227	8.15085e-51		IL1RAPL1	4.82982	1.31643e-58		COL6A2	3.34578	8.96556e-25		LPAR6	2.62205	3.57857e-10		KALRN	4.6309	3.16058e-46		STARD9	4.60972	2.15319e-56		CDH24	6.51449	4.95389e-37
	ADGRA2	3.40518	1.38723e-51		DOCK7	2.0036	1.90516e-51		SCN3B	7.83597	1.02399e-148		DAW1	10.1841	3.00949e-209		AL121956.6	8.28109	2.23271e-154		CXADR	4.21201	8.93655e-51		ANTXR2	4.79826	1.62314e-58		CHD9	0.847513	2.84638e-24		TRHDE	3.08592	3.6307e-10		SCARF1	7.16246	3.23046e-46		HEPH	7.36438	1.52152e-55		TOX3	6.37752	6.39365e-37
	SEC24D	3.0172	2.35112e-51		GLCCI1	2.87157	8.68198e-51		LINC01776	9.81084	2.17788e-148		AC002072.1	11.4912	3.84114e-209		ARMC2	7.38445	2.64621e-154		SUSD6	3.80421	2.18637e-50		AOPEP	2.72918	1.97854e-58		FAM110B	3.75471	4.88763e-24		TIMP2	2.95398	4.27777e-10		MAP3K3	4.87267	6.434e-46		MICAL2	7.27939	2.83487e-55		MEG3	3.47862	6.39365e-37
	HEG1	4.20727	2.91113e-51		PBX1	1.72429	4.56465e-50		OLFM1	8.23968	3.34533e-148		CFAP57	10.0885	6.61412e-209		KIF27	7.97878	3.54909e-154		RASSF6	4.96097	2.27368e-50		CRISPLD1	4.73002	3.08662e-58		ABCA8	4.40958	6.6391e-24		FILIP1L	2.87912	4.28674e-10		QKI	3.67223	6.73069e-46		SH3BGRL	4.88628	3.57539e-55		AP003086.1	4.61718	1.26924e-36
	PRICKLE1	4.16152	3.49079e-51		CNTNAP4	5.32978	6.46104e-50		KIF5A	8.25141	6.59171e-148		RAD9A	7.53209	4.03816e-208		RFX2	7.38069	1.0895e-153		PCBD2	3.92757	3.17291e-50		COL12A1	5.19447	3.11492e-58		VSTM4	3.80336	7.19092e-24		IL6ST	2.5205	4.47682e-10		PRCP	5.948	7.22511e-46		FAXC	7.1711	1.34317e-54		PLEKHA6	5.16488	1.40451e-36
	NWD2	4.97505	5.66313e-51		ACTA2	4.23512	2.23586e-49		SYT11	7.47489	7.71932e-148		CABCOCO1	10.6898	5.82749e-208		SYTL3	8.6349	1.1292e-153		TESK2	4.9056	3.29569e-50		SECISBP2L	2.66473	3.80389e-58		TENT5A	4.27653	2.08874e-23		TGFB2	2.74643	4.88827e-10		SULF2	6.03118	8.29959e-46		PDE1C	7.70833	1.34735e-54		LINC00632	6.05624	2.38399e-36
	SSBP2	1.14551	2.09196e-50		CHRM3-AS2	4.88414	2.27588e-49		ANK3	6.04813	9.76704e-148		AC068587.4	6.40721	9.62712e-208		ANKUB1	6.57069	1.15487e-153		ACPP	5.34198	4.88511e-50		NCAM2	6.0691	4.318e-58		DKK3	3.68491	2.28118e-23		HTRA1	2.79469	4.89016e-10		HYAL2	6.79271	2.23372e-45		TUBB6	6.47543	1.85677e-54		DPF3	6.4523	2.52042e-36
	CCDC80	4.34066	2.39719e-50		SLC12A2	3.40846	3.66503e-49		STXBP5L	9.2044	1.30968e-147		RABL2B	8.86512	5.17104e-207		IL5RA	8.38143	1.26383e-153		DSG2	4.66546	5.21062e-50		IGSF9B	4.80237	1.33512e-57		FER	1.37394	2.44575e-23		SASH1	2.25594	5.58425e-10		PKHD1L1	8.85748	5.70605e-45		ENTPD1-AS1	5.31454	2.60206e-54		MYEF2	4.70645	6.32226e-36
	AL109930.1	3.08264	2.80756e-49		AL137009.1	4.16007	4.39684e-49		CHD5	8.94573	1.5371e-147		TTC21A	9.39617	1.40448e-206		IQCG	8.19197	1.7245e-153		CAMK1D	3.45017	5.80175e-50		XIST	1.04768	1.44199e-57		TLE1	3.30658	2.77827e-23		KIRREL1	3.04722	5.73282e-10		LAPTM5	7.91546	8.20561e-45		AC009264.1	7.78323	2.96736e-54		CNTN5	7.41544	6.9323e-36
	AC106845.1	3.8611	3.26715e-49		ANTXR2	3.89309	1.01829e-48		ARFGEF3	7.18326	1.88472e-146		NME5	9.46731	1.42635e-206		NME5	8.42772	1.94486e-153		KRT4	6.88659	8.17532e-50		SESN3	4.38731	3.566e-57		FAM114A1	2.84106	3.88633e-23		TSHZ3	2.87721	7.22786e-10		CARD10	7.11714	1.07639e-44		IGSF9B	6.2542	3.91419e-54		PKD2	3.42019	7.74845e-36
	MYO9A	1.41104	1.17632e-48		GDNF-AS1	5.09528	1.55148e-48		KSR2	8.63336	9.36522e-146		LINC02018	8.67758	1.74797e-206		RPGR	8.2489	2.28843e-153		PITX1	4.59857	8.53425e-50		ANK2	4.70858	3.6076e-57		GAB1	2.35704	3.97637e-23		NTM	3.08458	7.49112e-10		ITGB1	3.47194	1.25744e-44		DMPK	6.17592	4.25856e-54		AC110296.1	6.33569	7.47571e-35
	VSTM4	3.99029	1.53649e-48		HMGCLL1	4.44227	2.14889e-48		LSAMP	7.77717	8.19449e-145		CEP83	7.42995	2.66818e-206		IQUB	8.88163	3.25079e-153		HES1	5.33505	2.35054e-49		ZNF608	3.76535	5.03215e-57		SLC16A1-AS1	3.16401	4.16008e-23		PRRG1	2.74171	7.87681e-10		TGFBR3	5.4904	1.99354e-44		DTNA	6.24557	1.81427e-53		HS3ST5	6.78202	8.57463e-35
	COLEC12	4.58224	1.76867e-48		SORBS1	4.0177	5.37072e-48		AP002370.2	8.14295	1.80336e-144		MYO5B	9.69395	6.73879e-206		CDKN2B-AS1	8.52518	1.44996e-152		LRBA	1.7102	2.82698e-49		KIRREL3	8.02859	2.11821e-56		SPARC	3.17027	4.22438e-23		DISC1	2.46833	8.30463e-10		MBNL1	3.08967	2.02901e-44		MAMDC2	5.90033	4.94428e-53		BASP1	4.88478	1.07773e-34
